# Supplementary material for: Alterations of redox and iron metabolism accompany the development of HIV latency
Source: EMBO J. 2020 Mar 11;39(9):e102209. doi: 10.15252/embj.2019102209 (PMC7196916; doi:10.15252/embj.2019102209)
Supplement: Supplementary file 3 — Table EV1 [file EMBJ-39-e102209-s003.xlsx]

## Sheet: Sheet1
				Table EV1: Normalized gene expression values of pathway: GO Cellular Response to Oxidative Stress (GO:0034599)
				Raw data were normalized and Log2 transformed using DESeq2 (Love et al, 2014).
						In-vitro RNA-Seq (human CD4+ T-cells)
Gene	donorA Infected_day3	donorA Infected_day7	donorA Infected_day9	donorA Infected_day14	donorA mock_day3	donorA mock_day7	donorA mock_day9	donorA mock_day14	donorB Infected_day3	donorB Infected_day7	donorB Infected_day9	donorB Infected_day14	donorB mock_day3	donorB mock_day7	donorB mock_day9	donorB mock_day14	donorC Infected_day3	donorC Infected_day7	donorC Infected_day9	donorC Infected_day14	donorC mock_day3	donorC mock_day7	donorC mock_day9	donorC mock_day14
ABL1	10.5122	10.2819	10.2765	9.78864	10.121	9.64811	9.57661	9.60199	10.4884	10.4168	10.263	9.90801	10.0549	9.73154	9.98091	10.2848	10.1967	10.0778	10.0497	10.0326	10.2091	9.97306	10.0616	10.2464
ADNP2	10.9759	10.9125	11.1901	11.0966	11.3334	10.95	10.9759	10.9597	11.173	10.8902	10.9528	11.0379	11.2137	10.8511	11.1764	11.2698	11.0696	10.8558	10.8827	10.8956	10.977	10.8286	11.2002	11.3475
ADPRHL2	10.7006	10.2281	10.2085	10.0416	10.8314	10.4498	10.3612	10.2332	9.75742	9.4567	9.4369	9.59822	10.0183	9.70829	9.21879	9.35618	10.3541	9.34377	9.38071	9.35418	10.1675	10.5022	9.73069	9.70485
AGER	7.04293	7.3288	7.43735	7.43347	6.4257	7.30632	7.53604	7.24616	7.18065	7.23272	7.78123	7.40951	6.98677	7.61512	7.43591	7.98355	7.01536	7.17559	7.55822	7.2699	7.60747	7.57208	7.57688	7.49839
AIF1	8.14609	8.36992	8.98194	9.26162	9.00067	8.81697	8.69657	8.105	8.86333	7.59186	7.59235	7.80154	9.52916	8.94164	8.38046	7.81306	8.26153	6.25964	5.98697	5.92798	8.35422	7.89367	7.519	6.83708
AIFM1	10.7689	10.3923	10.6175	10.1471	10.9974	9.70286	9.68527	9.82747	10.621	10.1465	9.99391	9.98195	10.8844	9.94299	9.8654	9.6729	10.767	10.3234	10.2405	9.97545	10.6425	10.1061	9.96528	10.0235
AKR1B1	10.6589	10.6639	11.0001	11.1475	11.1318	10.4948	10.4111	10.4818	11.0114	10.5915	10.4741	10.6528	11.2298	10.457	10.1042	10.4522	11.2253	10.4583	10.6944	10.8494	11.0159	10.5858	10.4249	10.4295
AKR1C3	6.70837	7.59182	6.74638	7.66504	6.83861	6.91331	7.17483	7.94311	6.63333	8.0207	8.38243	9.23377	6.84268	7.60256	7.87067	7.5701	7.27495	8.42774	8.99239	9.74106	6.72117	7.24039	7.71729	7.8396
ALDH3B1	2.46814	3.66263	3.49554	3.92634	3.19137	3.10854	2.46814	2.46814	2.46814	4.44599	3.06583	3.79893	3.03306	2.46814	2.46814	2.46814	3.27052	3.0472	3.28967	3.83541	2.46814	3.09326	2.46814	2.46814
ANKRD2	3.3265	3.66263	3.20213	3.46239	3.34945	3.10854	3.37119	3.3616	2.46814	2.46814	3.06583	2.46814	3.70152	2.46814	2.46814	2.46814	3.58915	2.46814	3.14188	2.46814	3.63476	3.34554	2.46814	3.01018
ANXA1	12.5727	13.0028	13.3118	13.9176	12.7082	13.1085	13.0183	13.5611	11.86	12.8005	13.075	13.3908	12.3124	12.8282	12.9495	12.9015	12.1043	12.64	13.1012	13.1247	11.714	12.5902	12.7026	12.8183
APEX1	11.8124	11.2716	11.5256	10.9006	12.152	11.4309	11.1916	11.1664	11.2678	11.0033	10.8549	9.52344	11.6945	11.214	10.8656	11.1824	11.1986	11.0317	11.0421	10.7641	11.5005	11.5959	11.4473	11.3232
APOA4	2.46814	2.46814	2.46814	2.46814	2.46814	2.46814	2.46814	2.46814	2.46814	2.46814	2.46814	2.46814	2.46814	2.46814	2.46814	2.46814	2.46814	3.0472	2.46814	2.46814	2.46814	2.46814	2.46814	2.46814
AQP1	3.51206	3.66263	3.20213	3.57456	3.34945	2.46814	3.20939	3.4946	3.74545	3.51334	4.17311	3.42522	3.43469	3.25758	3.72966	3.97801	3.71414	3.0472	3.28967	3.54232	4.1493	3.5349	3.50784	3.53419
ARG1	2.46814	2.46814	2.46814	2.97259	2.46814	2.46814	2.46814	2.98942	2.46814	2.46814	2.46814	2.46814	2.46814	2.46814	2.46814	2.46814	2.46814	2.46814	2.46814	2.46814	2.46814	2.46814	2.46814	2.46814
ARL6IP5	13.3235	13.5565	13.5671	13.6564	13.8462	14.1362	13.9579	13.8713	13.1517	13.3785	13.5114	13.1914	13.7024	13.8243	13.5609	13.3705	13.4174	13.5012	13.6172	13.7714	13.6608	14.0169	13.7027	13.5811
ARNT	10.3046	10.4908	10.5985	10.7791	10.4303	11.2815	11.4183	11.1339	10.8316	10.9926	11.1051	10.9813	11.1943	11.5329	11.4171	11.2546	10.8776	11.1952	11.2012	11.2503	11.3104	11.358	11.1439	11.035
ARNTL	10.0635	10.2346	10.5288	10.7908	10.0819	10.5471	10.7324	10.6785	10.0235	10.3002	10.6093	10.7448	10.4168	10.6869	10.7617	10.655	9.76015	10.261	10.4407	10.6828	9.9317	10.2827	10.167	10.3115
ATF4	13.0071	13.1368	13.1342	12.9033	13.3914	13.4425	13.4035	13.5417	13.2419	12.7688	12.6765	12.6307	13.5105	13.2211	13.0998	13.0256	13.6621	12.8433	12.7828	12.5874	13.3583	13.5664	13.4868	13.4161
ATP13A2	10.968	10.9014	10.9897	10.6604	10.6322	9.9875	9.92462	10.1651	10.9612	11.1645	10.677	10.0158	10.0803	9.57327	9.44789	10.2479	10.6219	10.4648	10.2376	10.1419	9.99464	10.4811	10.509	10.513
ATP2A2	12.4898	12.4077	12.7436	12.3967	12.4002	11.2994	11.493	11.5978	12.4475	12.5226	12.287	12.2285	12.0133	11.8907	12.1859	12.1953	11.834	12.3762	12.3212	12.3144	12.1145	11.3275	11.5924	11.5738
ATP7A	10.2387	10.5603	10.3348	10.6816	10.3712	11.5683	11.7188	11.3992	9.98695	10.8217	10.7328	10.9659	10.6538	11.5841	11.2649	11.0777	10.1816	10.8374	10.7867	10.8923	10.6779	11.2339	10.7187	10.7373
BCL2	12.9409	13.2169	13.2099	13.504	13.0382	13.8859	14.117	13.8738	13.0782	13.3657	13.5678	13.6233	13.3556	14.0459	14.1673	13.8812	13.025	13.7536	13.7421	13.8377	13.6537	13.6681	13.9514	13.9336
BMP4	3.3265	3.45234	3.71411	3.46239	5.06968	5.55426	5.48298	5.52947	4.06701	3.91714	3.30757	3.42522	3.70152	4.54496	4.46433	4.81896	3.58915	3.0472	3.28967	3.09773	2.46814	4.24395	4.43657	4.42608
BNIP3	10.4196	9.93657	9.4578	9.56868	11.8422	12.5463	12.2904	11.7984	10.3105	9.16805	8.24713	8.39036	11.5785	11.7759	10.574	9.55378	11.3944	8.93881	8.49668	8.33327	12.2763	12.2015	10.5814	9.41699
CBX8	6.8542	7.2163	7.46153	7.53807	7.16607	7.86855	7.87595	7.83646	7.18065	7.56898	7.17756	7.30957	6.98677	7.11102	7.01287	7.36018	7.56342	6.72301	6.97408	7.24972	7.37471	8.0853	7.84523	7.96817
CCL5	12.7555	13.4468	14.2305	15.0003	12.6092	13.8423	14.1785	14.2194	10.9787	12.2273	14.1209	14.7433	11.4681	11.9489	12.4411	13.106	11.0565	12.0238	13.9967	15.0508	11.0845	11.913	12.3809	13.0023
CCNA2	12.9425	12.568	12.7843	12.7615	13.4026	12.6534	12.356	12.1381	12.9941	12.1272	11.8589	11.7111	13.3543	12.4861	11.8963	11.0816	13.3472	12.392	12.2717	11.5545	13.3356	13.0115	12.259	11.3601
CCS	8.90689	9.29455	9.0905	8.63593	8.75963	9.17055	9.28356	9.1559	8.83802	8.93753	9.01609	8.70616	8.50501	8.48177	8.33082	8.93273	9.15348	8.83131	8.88772	8.94482	8.81951	9.17673	9.36106	9.4103
CD36	3.79786	3.17068	2.46814	3.178	3.59483	2.46814	2.99513	3.3616	3.81785	2.46814	3.06583	3.42522	3.43469	2.46814	2.46814	2.46814	3.03912	3.28174	3.28967	3.35173	3.3813	3.09326	3.2111	2.46814
CDK1	12.6422	12.383	12.4887	12.7998	13.2609	12.8658	12.3067	12.1332	12.7788	12.0915	11.6425	11.6754	13.2973	12.6198	12.0911	11.2339	13.2579	12.2932	12.1051	11.6163	13.319	13.0748	12.4752	11.4369
CDK2	11.8104	11.3222	11.6693	11.4926	12.202	11.3796	11.1847	10.9724	11.5358	10.8646	10.6998	10.6068	11.9246	11.2212	10.5983	10.2519	11.7311	11.0515	10.9746	10.7809	11.7209	11.5964	10.9108	10.4137
CHD6	10.5869	11.108	11.1737	11.3567	10.7564	11.3975	11.6366	11.5759	10.9666	11.1702	11.7436	11.8617	11.279	11.7647	12.0851	11.8304	10.8072	11.3894	11.7384	11.9934	11.3591	11.3539	11.6775	11.6895
CPEB2	9.83562	9.89256	9.86795	10.6039	9.00267	9.72759	9.97043	9.97923	8.96037	9.88473	10.1562	10.4331	8.9706	10.0015	10.4104	10.207	8.99862	10.2146	10.3335	10.551	9.86826	9.49634	10.0897	9.67029
CRYGD	2.46814	2.46814	2.46814	2.46814	2.46814	2.46814	2.46814	2.46814	2.46814	2.46814	2.46814	3.15099	2.46814	2.46814	2.46814	2.46814	2.46814	2.46814	2.46814	2.46814	2.46814	2.46814	2.46814	2.46814
CYP1B1	9.43005	9.3926	8.79494	7.77724	8.45553	9.14536	9.29046	9.6837	10.0832	11.4444	11.1208	10.4146	9.66517	10.1937	10.3984	11.1052	8.64378	9.85523	9.32098	8.78941	8.40714	8.77598	8.80106	9.49175
DHRS2	8.12016	6.06213	4.61165	2.46814	5.9469	4.5259	4.378	3.4946	6.90176	5.88472	3.98936	2.46814	6.32714	3.80434	4.86657	5.26553	7.09178	5.07238	4.27143	3.54232	5.60389	4.48284	4.53924	4.24286
DIABLO	7.42	7.26739	6.93113	7.07188	7.42071	7.21228	7.11383	6.97971	7.02887	7.31758	7.34954	7.27465	7.11773	7.1461	6.72014	7.09692	6.72259	6.74754	7.14694	6.93265	6.75225	7.13587	6.543	6.99769
DNM2	12.8923	12.7407	12.834	12.6373	12.539	12.3063	12.3729	12.2632	12.6609	12.5823	12.582	12.4085	12.3211	12.1061	12.1107	12.422	12.6559	12.3886	12.4068	12.3986	12.5253	12.625	12.565	12.4893
DPEP1	2.46814	2.46814	2.46814	2.97259	2.46814	2.46814	2.46814	2.46814	2.46814	2.46814	2.46814	2.46814	2.46814	2.46814	2.46814	2.46814	2.46814	2.46814	2.46814	2.46814	2.46814	2.46814	2.46814	2.46814
ECT2	12.1653	11.8937	12.1702	12.7333	12.2564	11.7936	11.4994	11.5934	12.0962	11.9055	11.6734	11.7587	12.447	11.9188	11.7258	10.9668	12.1226	12.0664	12.0489	11.7912	12.3021	11.8086	11.536	10.8766
ENDOG	8.39986	8.43833	8.33393	7.61559	8.05048	7.61469	7.44617	7.40397	8.41252	8.03746	7.62795	6.98884	7.99916	7.4284	6.92177	7.45196	8.53867	7.46866	7.17178	6.91992	7.69524	7.96855	7.99704	7.99971
EP300	11.2399	11.4395	11.5525	11.892	10.7863	10.7804	11.054	11.1737	11.3994	11.956	12.1685	12.125	10.7126	11.5527	12.0286	12.0942	10.379	11.7769	11.9609	12.2499	11.5608	10.4563	11.19	11.0667
EPAS1	11.4328	10.6828	10.7472	10.434	11.5374	11.9476	11.8875	10.939	9.42605	9.48141	8.86628	8.19275	9.55411	10.1252	10.1607	9.80717	9.30537	9.22898	9.26155	9.12439	10.2137	10.1576	10.0837	8.85999
ETS1	14.5528	14.554	14.7596	14.7224	14.866	14.4966	14.6311	14.6945	14.6306	14.5579	14.8425	14.4877	14.9604	14.8223	14.9518	14.9477	14.5161	14.8799	15.0558	15.1859	14.7055	14.6295	14.8141	14.8517
ETV5	5.51404	5.49775	5.72591	6.59786	4.97223	5.58835	5.74949	5.03439	6.3343	6.15599	4.6002	4.18803	6.23088	6.29683	6.18231	5.38708	6.33868	5.75125	5.50509	5.40819	6.46993	6.26957	6.26068	5.24491
EZH2	12.112	11.7442	11.8895	11.7728	12.0996	11.3044	11.2275	11.2531	11.857	11.6326	11.4714	11.2184	11.9907	11.7988	11.5559	10.9721	11.8263	11.7903	11.6271	11.2478	11.9848	11.4026	11.1256	10.7904
F3	3.3265	3.17068	2.46814	2.97259	3.19137	2.46814	2.46814	3.20145	3.38559	2.46814	3.06583	3.63026	3.57766	3.80434	2.46814	3.02322	3.44481	3.60445	3.14188	3.35173	3.517	3.09326	2.46814	3.39642
FABP1	2.46814	2.46814	2.46814	2.46814	2.46814	2.46814	2.46814	2.46814	2.46814	2.46814	2.46814	2.46814	2.46814	2.46814	2.46814	2.46814	2.46814	2.46814	2.94669	2.46814	2.46814	2.46814	2.46814	2.46814
FAS	12.4079	12.1274	11.8141	12.0041	12.2741	12.4066	12.2938	12.279	11.7336	11.8592	11.9053	11.9324	11.9561	12.1282	11.9321	11.6781	11.7203	11.9963	11.8684	11.9503	11.7435	11.9264	11.5762	11.4566
FER	8.68442	8.67406	8.76613	9.28868	8.83783	8.28738	8.58598	8.36364	8.51876	8.40343	8.31418	8.77017	8.5186	8.39705	8.53311	8.0528	8.31821	8.5123	8.65682	9.15723	8.65698	7.66509	7.85462	7.85939
FOS	9.3022	9.34886	8.08447	9.23241	7.5952	9.32314	8.64369	9.16694	7.90711	7.63657	7.35805	6.25431	7.07232	6.29683	6.85296	6.95923	8.19389	7.32144	7.07632	6.2474	6.85126	6.22934	6.65497	6.72268
FOXO1	10.9423	10.8522	10.5288	10.4275	10.8342	10.8496	11.0489	11.0295	11.2525	11.4126	11.1114	10.9604	11.1502	11.4661	11.821	11.5931	10.6623	11.3329	11.1872	11.1342	11.2731	10.8877	11.4356	11.2379
FOXO3	9.55912	10.0411	10.1669	10.9322	9.55774	10.5157	10.8262	10.6843	9.80111	10.2107	10.5778	10.9494	9.97827	10.6246	10.6077	10.4488	9.50861	10.1576	10.3914	10.8611	10.0235	10.1335	10.3103	10.2294
FXN	9.10225	8.90106	9.06707	8.91049	9.44763	8.34754	8.38474	8.67856	8.77272	9.1907	8.96971	8.51516	8.57497	8.23564	8.55921	8.56362	8.6813	9.48507	9.30144	9.0418	8.06413	8.0853	8.37509	8.82018
G6PD	10.6562	10.6615	11.2537	11.2795	10.4414	9.51238	9.26442	9.50672	10.4327	10.583	10.5447	10.1549	9.92571	9.11961	9.06336	9.74857	10.2724	10.0584	10.3768	10.4331	9.95743	9.80113	9.5833	9.90722
GJB2	10.3286	8.51423	7.41275	4.71726	10.5917	7.02823	6.48964	6.53185	8.41497	6.09287	4.25528	3.94411	8.06084	6.47341	5.73639	6.62441	8.08143	6.62045	4.05265	3.69962	7.0969	6.47262	5.5364	5.95288
GLRX2	8.91897	8.53521	8.68123	8.15142	9.17737	7.77669	7.9519	8.01006	8.25473	8.2537	7.84914	8.18024	8.40613	7.75792	7.8982	7.53824	8.32217	8.3698	8.22463	8.02462	7.9439	7.98668	8.00549	8.14379
GPX1	11.2537	11.093	10.9646	10.0303	11.5064	10.9653	10.6597	10.5924	11.1178	10.8971	10.2821	9.78743	10.4685	9.86367	9.52494	10.2577	11.5105	9.8225	9.84898	9.74467	10.9303	11.3293	11.048	10.652
GPX5	2.46814	2.46814	2.46814	2.46814	2.46814	2.46814	2.46814	2.46814	2.46814	2.46814	3.06583	3.15099	2.46814	2.46814	2.46814	2.46814	2.46814	2.46814	2.46814	2.46814	2.46814	2.46814	3.2111	2.46814
GSK3B	10.6048	10.9105	11.0154	11.4271	10.6374	10.5449	10.5964	10.791	11.0283	11.4286	11.5096	11.6765	10.7952	11.1486	11.5445	11.3416	10.528	11.3806	11.4638	11.7234	11.0041	10.6507	10.9075	10.8712
GUCY1B3	4.11878	4.77318	5.1926	5.3602	3.95216	3.36667	3.5055	3.3616	4.1216	4.2105	5.8021	6.25431	4.43863	4.15734	4.29645	5.09682	3.58915	5.03198	6.19615	6.60694	3.83475	3.69122	4.20195	4.53489
HDAC2	11.1772	11.0215	11.1864	11.0702	11.4279	10.7361	10.7049	10.7573	11.0855	10.7949	10.741	10.5496	11.1221	10.9248	10.8604	10.7949	11.1719	11.0066	10.9184	10.8138	11.1339	10.9359	11.1295	10.9384
HDAC6	10.7394	10.8022	10.5359	10.434	10.6717	10.9272	11.0097	10.8921	10.6436	10.6251	10.6973	10.4824	10.858	10.8472	10.8249	10.8588	10.7406	10.9008	10.6488	10.4564	10.8868	11.1243	11.1372	10.8947
HIF1A	13.083	12.748	12.7608	12.7956	12.8246	12.1794	12.1014	12.3241	12.9465	12.6008	12.566	12.5601	12.9552	12.6609	12.7945	12.7087	12.703	12.8237	12.5444	12.6246	12.886	12.4772	12.6657	12.5699
HMOX1	8.01716	7.72564	7.88447	7.856	7.32163	6.46437	6.60517	6.86665	8.13509	8.39045	8.67208	8.52013	7.27028	6.05876	6.06503	7.80772	7.64169	7.43889	8.37643	8.47461	6.40612	5.69006	6.44666	7.76289
HNRNPD	11.2832	11.1805	11.6589	12.041	11.5014	10.5503	10.4723	10.8675	11.8615	11.6075	11.6346	11.5375	11.4327	11.3156	11.5645	11.4846	11.0192	11.519	11.5679	11.5385	11.6852	10.5313	10.9287	10.6001
HSPA1A	10.9723	10.6543	10.7643	10.215	10.9218	10.4781	10.8279	11.2669	10.9658	10.4422	10.4809	10.3079	10.8646	9.69948	11.7084	12.3784	10.8407	10.2234	10.2478	10.1199	10.5029	10.6297	12.4316	10.8869
HSPA1B	9.80991	9.47088	9.60875	8.9389	9.61764	9.68159	10.1173	10.8544	11.0359	8.95528	9.04532	9.11391	10.6676	8.86487	11.9625	12.4093	10.667	8.81113	8.93559	8.79985	10.1008	9.68201	12.3846	10.1372
HTRA2	10.5408	10.5881	10.5188	10.3898	10.8839	10.7125	10.6697	10.4611	10.3634	10.3746	10.1192	10.0862	10.4032	10.2612	10.0998	10.0398	10.645	10.1252	10.0852	10.0975	10.4691	10.7513	10.4328	10.2853
IL18BP	7.4453	7.55119	7.72387	7.77273	6.85644	7.4956	7.67966	7.78002	7.38944	7.28984	8.34871	8.04184	6.65808	7.55118	7.7398	7.92072	7.14653	8.07329	8.31928	8.38039	7.16001	7.47264	7.55401	8.11116
IL18RAP	9.91765	10.5781	10.3234	10.5516	8.70421	9.72759	9.80208	10.0604	10.2252	10.4917	10.6234	10.5238	10.0525	10.5317	10.5868	10.9685	10.0479	10.8245	10.8016	11.2254	9.79571	10.2692	10.4561	11.1428
IL6	7.51861	6.68806	5.80436	4.96688	5.78764	4.7915	4.67503	5.00088	6.2264	7.17323	6.26945	5.14818	4.7615	5.81725	5.02972	4.72775	5.50833	7.23744	5.6192	4.25544	4.21619	4.62028	3.9098	4.72838
IMPACT	8.79994	8.85176	8.65003	8.26479	8.95393	8.63988	8.70176	8.87988	9.07624	8.68447	8.52511	8.4593	9.27475	8.68004	9.29582	9.00671	9.389	9.09476	8.9192	8.88073	9.04493	8.85702	9.47797	9.64345
JAK2	12.2348	12.13	11.5948	11.4332	11.6912	11.414	11.4682	11.4618	11.5445	11.8627	11.7985	11.5893	11.5942	11.7534	12.0914	11.7727	11.5419	12.5189	12.3167	11.9911	11.9134	11.5155	12.0246	11.8191
KAT2B	12.7381	12.8306	12.938	13.5722	12.8835	13.8564	13.9477	13.8023	12.5485	13.2279	13.4254	13.5648	12.9134	13.697	13.811	13.5203	12.1311	13.3144	13.4861	13.6865	12.6716	13.1899	13.3881	13.3424
KCNC2	2.46814	2.46814	3.20213	2.46814	2.46814	2.46814	2.46814	2.98942	2.93262	2.46814	2.46814	3.15099	2.46814	2.46814	2.46814	2.46814	3.03912	2.46814	2.46814	3.09773	2.46814	2.46814	2.46814	2.46814
KDM6B	7.47834	7.69799	7.60952	7.51127	6.59477	7.22304	7.716	7.63373	7.35922	7.61439	7.97607	7.96368	5.99694	7.01938	7.91851	8.46547	6.25781	6.86429	7.15319	7.48369	7.54387	6.82212	7.78759	7.28077
KLF2	11.7257	11.1595	9.99752	9.99597	10.4806	10.3974	10.5418	10.6006	11.9743	11.726	10.2686	9.47049	10.8146	10.9096	10.8717	11.0464	11.5329	11.4789	10.6499	10.146	10.9196	11.1223	11.2392	11.121
KLF4	4.37021	3.45234	3.71411	3.76545	3.48077	3.36667	3.5055	3.20145	5.13218	2.46814	3.88504	3.15099	4.6625	3.80434	3.56889	3.88785	4.7333	3.60445	3.28967	3.35173	4.39731	3.5349	3.2111	3.39642
KLF6	12.8701	12.7963	12.6554	13.092	11.9393	12.428	12.5116	12.9269	12.1473	12.4454	12.9773	12.5038	12.0451	12.4589	12.6322	12.8783	11.5936	12.4662	12.6171	12.8486	11.7738	12.2517	12.4245	12.3494
LONP1	11.8969	11.5627	11.5968	10.7131	12.0737	11.5119	11.421	11.1723	11.8891	10.8879	10.3958	9.887	11.5593	10.8026	10.0968	10.6326	12.1169	10.2842	10.0455	9.64401	11.9728	12.0795	11.4136	10.9998
LRRK2	7.03183	6.92947	4.78212	4.40896	5.84274	5.48349	5.78939	5.13022	5.22649	8.07041	5.69771	4.64367	4.71293	6.32782	5.50217	4.34641	3.03912	4.12452	4.72796	4.97762	3.00116	3.34554	3.2111	4.36796
MAP3K5	11.7584	11.6251	11.3913	11.2323	11.67	11.277	11.2533	11.2724	11.358	11.7078	11.5063	11.5109	11.287	11.3488	11.5832	11.4331	10.6832	11.5947	11.4559	11.3383	10.8053	10.5282	11.0305	11.0941
MAPK7	8.43393	8.37575	8.46521	8.59061	7.95873	8.30772	8.22107	8.32473	8.48188	9.10586	8.58426	8.11599	8.0327	8.17756	7.80672	8.20657	8.16769	8.60896	8.29972	8.39424	8.78244	8.76901	8.42003	8.17964
MAPT	3.79786	3.98395	3.71411	3.46239	3.69652	4.72996	5.02335	4.2437	3.66752	4.44599	4.47327	3.15099	4.0874	4.15734	4.10193	4.4674	4.18281	4.80962	4.11125	3.69962	4.45227	4.55339	4.9581	4.53489
MDM2	14.2368	13.9094	13.7862	13.6857	13.6339	13.3189	13.3561	13.2847	13.4993	14.0238	13.9218	13.9669	13.3497	13.2613	13.31	13.0761	13.1654	14.1626	14.1026	14.116	13.0518	12.9913	13.0577	13.2089
MELK	11.6122	11.2519	11.4915	11.4646	11.9364	11.1011	10.8202	10.7433	11.359	10.9378	10.8542	10.8473	11.7016	10.9135	10.5697	9.8902	11.4334	10.9464	10.9618	10.4673	11.3972	11.1072	10.4956	9.85523
MGMT	9.29758	9.27598	9.10591	8.87102	9.7147	9.53842	9.33116	9.16878	9.6679	9.36676	9.06102	8.98679	9.50718	8.78933	8.66715	8.87783	9.6666	8.74583	8.43908	8.17655	9.31444	9.24356	8.9917	9.09083
MGST1	3.3265	4.61707	5.59941	5.17755	3.48077	2.46814	3.20939	2.98942	3.81785	2.46814	4.25528	4.07247	3.57766	2.46814	2.46814	2.46814	3.03912	4.28012	5.35903	5.40819	3.21778	3.09326	2.46814	3.23033
MMP3	2.46814	2.46814	2.46814	2.46814	2.46814	2.46814	2.46814	2.46814	2.46814	2.46814	3.06583	3.15099	2.46814	2.46814	2.46814	2.46814	2.46814	3.0472	2.46814	2.46814	2.46814	2.46814	2.46814	2.46814
MPO	4.70198	2.46814	3.49554	2.46814	5.74967	3.56022	2.99513	3.3616	4.77088	3.91714	3.06583	2.46814	5.09731	3.99459	3.11378	3.02322	4.25735	3.28174	2.46814	2.46814	4.33983	3.34554	3.50784	2.46814
MPV17	9.66149	9.53995	9.57039	9.42115	9.88686	9.68548	9.76542	9.53682	9.49708	9.4379	9.58541	9.46276	9.7468	9.57005	9.44789	9.51179	9.8104	9.57155	9.60673	9.56464	9.5488	9.64255	9.41912	9.62045
MT3	4.02163	3.45234	3.20213	3.33331	5.4743	6.38974	5.38156	4.4138	5.67137	3.91714	3.06583	3.42522	7.04436	5.4135	5.3071	4.98464	6.64854	3.28174	2.94669	2.46814	7.2425	6.45531	5.79494	4.30699
MTR	11.7568	11.8562	11.8856	11.9646	12.0083	12.3921	12.6007	12.4582	11.7753	11.7966	11.9368	12.158	12.2337	12.6479	12.47	12.1248	11.8214	11.9755	12.0468	12.1494	12.2849	12.292	12.0032	12.007
NEFH	7.07572	6.68806	7.56558	6.68695	7.6876	6.42754	6.13662	6.34928	7.56735	6.71169	6.75601	6.2055	7.57366	6.32782	6.15962	6.61219	7.05408	6.93003	6.85636	6.5419	6.91672	5.88481	6.39595	6.40934
NET1	11.1077	10.5474	10.9783	10.5536	11.2663	10.3541	10.2426	10.2999	10.9256	10.2827	9.97884	9.70468	11.1996	10.5885	10.2831	9.69616	11.1205	10.8288	10.6108	10.2397	11.1056	10.7101	10.4971	10.1919
NFE2L1	11.9716	11.6355	11.7904	11.3934	11.6815	11.2834	11.3953	11.3479	11.3975	11.5532	11.4368	11.0525	11.3848	11.3011	11.3238	11.4563	11.298	11.4278	11.3868	11.3812	11.5024	11.468	11.484	11.3986
NFE2L2	11.2691	11.1036	11.1507	11.4946	10.8936	11.0612	11.2026	11.2931	11.1475	11.0881	11.2062	11.4665	11.1199	11.329	11.7147	11.4201	11.0842	11.424	11.3884	11.593	11.3277	11.156	11.4968	11.3863
NGFR	4.02163	4.43964	4.51728	3.9987	3.87356	3.36667	2.46814	3.4946	4.06701	4.2105	3.76962	3.79893	3.70152	3.80434	3.37391	3.97801	3.58915	4.35105	3.51969	3.54232	3.3813	3.09326	3.2111	3.8565
NOS3	8.69148	8.52999	7.70375	7.46733	8.96831	8.99989	8.84451	8.82749	9.59315	9.7791	8.4752	6.78869	8.85754	8.64373	8.42372	8.80479	9.57656	9.52808	8.58244	7.48369	8.99827	9.7312	9.73831	9.48699
NQO1	10.4291	10.3808	10.5571	10.2175	10.4878	10.0416	9.7716	10.2306	10.9101	11.1021	10.4731	9.9711	11.0327	10.1142	9.58333	9.91272	10.9977	11.1924	10.7078	10.0297	10.4487	10.1389	9.80999	10.3893
NR4A2	6.43224	6.91351	6.80434	7.55391	5.24596	6.48243	6.80192	7.39773	6.36514	6.38379	6.39091	6.80511	5.99694	6.50083	7.23449	7.14004	6.63582	6.01795	6.80165	6.97016	6.0357	6.38388	7.0645	6.09407
OXR1	10.5822	10.4334	10.4019	11.1225	10.6704	11.6502	11.6862	11.4181	10.6315	10.6224	10.6889	11.0318	11.0321	11.4927	11.4518	10.7567	10.8809	10.8388	10.9586	11.1245	11.2547	11.4787	11.3741	10.9366
PARK7	12.0991	11.9089	12.0746	11.9505	12.6525	11.8919	11.7124	11.8031	12.0712	11.8039	11.7685	11.3686	12.3911	11.8488	11.522	11.4601	12.2201	11.8248	11.8612	11.6789	12.206	11.9051	11.5812	11.6559
PARP1	13.5301	13.2083	13.3851	13.0689	13.9702	13.0405	13.0688	13.0916	13.597	13.3896	13.1412	13.0361	13.8141	13.2265	13.1313	13.0416	13.3514	13.0651	13.0878	12.8962	13.2999	12.922	12.7898	12.9527
PAX2	2.46814	2.46814	2.46814	2.46814	2.46814	2.46814	2.99513	2.46814	2.93262	3.51334	3.06583	2.46814	2.46814	2.46814	3.37391	3.02322	2.46814	2.46814	2.46814	3.09773	2.46814	2.46814	2.46814	2.46814
PCGF2	3.3265	3.17068	2.46814	3.46239	3.69652	4.19029	4.378	4.04578	4.44705	4.64444	4.96726	4.39046	4.00281	5.29133	5.50217	5.26553	4.7333	5.35889	5.29141	5.2517	5.04695	5.06021	4.88421	4.42608
PDCD10	11.3075	11.2424	11.2275	11.749	11.8422	11.2757	10.8945	11.1447	11.0809	11.0941	11.0406	11.2658	11.4201	11.1443	10.9527	10.8703	11.3873	11.2519	11.2435	11.2798	11.2731	11.1706	11.0992	10.9603
PDGFD	4.96661	6.30252	7.4251	9.18068	5.13099	5.89035	6.67027	7.30071	3.81785	4.81667	7.61381	9.49847	3.81168	4.15734	5.12853	5.26553	3.58915	5.39087	8.10412	9.93342	4.07841	3.82621	4.32481	4.77261
PDGFRA	4.86694	4.84485	4.18277	3.46239	5.56492	5.28908	5.57755	5.09902	3.88561	4.81667	3.06583	3.79893	4.00281	4.65167	4.92317	4.28121	3.27052	4.35105	3.28967	2.46814	3.83475	3.69122	3.2111	3.53419
PDK1	10.0277	10.2881	10.0542	10.9882	10.7635	12.0971	11.9687	11.7718	10.9196	10.5629	10.4335	10.4528	11.4571	12.1133	11.6918	11.1921	11.1681	10.8614	10.5061	10.4706	12.0721	12.1528	11.3944	10.8109
PDK2	8.32921	8.75227	8.63948	8.49817	7.99934	8.18118	8.0323	8.18686	8.52784	8.95528	9.08169	8.76179	8.18961	7.9781	8.07145	8.83655	8.36508	8.60896	8.49668	8.53833	7.86568	7.98066	8.32196	8.59981
PENK	2.46814	2.46814	2.46814	2.46814	2.46814	2.46814	2.46814	3.20145	2.46814	2.46814	2.46814	2.46814	3.03306	2.46814	2.46814	2.46814	2.46814	2.46814	2.46814	3.35173	2.46814	2.46814	2.46814	2.46814
PINK1	7.29571	8.32847	8.22522	8.30589	7.42668	8.04245	8.55194	8.98551	7.96507	8.89219	9.20693	9.52097	8.10655	8.71546	8.95941	9.4222	7.88096	8.31354	8.76063	8.99715	7.77796	8.62218	9.11784	9.49175
PKD2	9.89184	9.71786	9.53951	9.8898	9.53168	9.53195	9.50133	9.71036	9.259	9.83288	10.0566	10.1421	8.89968	9.44201	9.75872	9.7219	8.98868	9.90503	9.91841	9.95069	8.83166	8.67156	9.36434	9.46134
PLA2R1	4.02163	3.45234	2.46814	3.33331	2.98219	2.46814	3.5055	3.20145	3.26592	3.51334	3.06583	3.94411	3.03306	2.46814	2.46814	2.46814	2.46814	3.0472	3.41268	3.54232	2.46814	2.46814	2.46814	3.01018
PLEKHA1	7.93031	8.10117	8.07667	7.9587	7.62667	8.32777	8.44162	8.62084	8.65547	9.06558	9.51307	10.1226	8.72609	9.45604	9.53813	9.4222	8.84729	9.36369	9.6723	9.89824	8.75974	9.0359	9.13334	9.70349
PML	11.7292	11.0975	10.9783	10.7271	10.0705	9.61586	9.7392	9.71663	10.1084	10.1884	10.0263	9.35837	9.15154	9.12401	9.30099	9.81914	9.93986	10.0958	9.93933	9.90631	10.2799	9.89206	10.0956	9.9214
PNPT1	12.0757	11.294	11.3063	11.1172	11.6139	9.41032	9.46216	9.85504	10.7079	10.3174	10.4653	10.4798	10.4876	9.57327	10.0454	9.9723	10.8462	10.7561	10.6853	10.4684	10.4104	9.77008	10.0058	10.5021
PPARGC1A	2.46814	3.17068	2.46814	2.46814	2.46814	2.46814	2.46814	2.46814	2.93262	2.46814	3.06583	4.18803	2.46814	2.46814	2.46814	3.24845	2.46814	3.60445	3.14188	3.83541	2.46814	2.46814	2.46814	3.01018
PPARGC1B	8.4795	8.13592	8.13042	7.63557	8.07729	6.71399	6.69132	7.13795	8.7399	8.19516	8.0978	8.05561	7.94482	7.62758	8.18198	8.136	8.21963	8.42774	8.23644	8.05979	8.28168	7.27032	8.0633	8.40498
PPIF	11.9464	11.7999	12.283	11.7331	12.013	10.894	10.9013	10.9075	11.07	10.8716	11.1063	11.1253	11.035	10.5066	10.4057	10.6712	11.2583	10.6019	11.0201	11.1634	10.7824	10.7245	10.2792	10.7246
PPP5C	11.3901	11.1962	11.3795	11.2071	11.4858	10.6261	10.473	10.6275	11.2681	11.2834	11.2097	10.6056	11.0872	10.4535	10.2661	10.6924	11.1375	10.8628	10.8757	10.7024	10.8188	10.987	10.6757	10.7638
PRDX1	13.3593	12.8603	12.9133	12.2147	13.9517	12.4742	12.3244	12.5573	13.2099	12.8458	12.1916	12.1584	13.4492	12.4827	12.3073	12.2373	13.5416	12.8718	12.4271	11.8697	12.9539	12.4652	12.1394	12.4685
PRDX2	11.9357	11.7152	11.4574	11.1907	12.6673	12.5174	12.309	12.0347	12.4074	11.7717	11.359	10.9867	12.5367	11.9814	11.3694	11.5764	12.7828	11.837	11.2288	10.976	12.5919	12.6022	12.0355	11.9589
PRDX3	12.8582	12.6275	12.7319	12.4005	13.5833	12.7022	12.3175	12.2104	12.6763	12.1035	11.9368	11.868	13.2519	12.4827	11.994	11.6256	13.1144	12.1142	12.0944	11.6315	13.057	12.5673	11.9755	11.732
PRDX5	11.4635	11.5317	11.5769	11.7036	11.7339	11.6851	11.4878	11.389	11.4702	11.1683	10.9619	10.8423	11.4313	10.8026	10.4586	10.7996	11.8931	10.9983	10.7986	10.9012	11.4418	11.4337	11.257	11.2436
PRKAA1	11.6444	11.9189	12.0464	12.1544	12.1955	11.9989	12.0609	12.1377	11.6459	11.8076	12.0772	12.4347	12.0312	11.9765	12.265	12.057	11.7493	12.0437	12.2524	12.4001	11.7192	11.8339	12.021	12.2113
PRKCD	9.42159	8.83071	8.76127	9.0133	8.84007	8.92948	9.08564	8.75128	9.06537	9.11378	9.1469	8.11599	9.12957	8.99065	8.77129	9.31545	8.85004	9.0561	8.9392	8.68818	8.93211	9.02132	8.89499	9.02011
PRKD1	4.4438	3.83541	2.46814	2.46814	3.87356	3.36667	3.98683	2.46814	2.46814	3.51334	2.46814	2.46814	3.03306	2.46814	2.46814	2.46814	2.46814	2.46814	2.94669	3.09773	3.00116	2.46814	3.2111	2.46814
PRKRA	9.818	9.59091	9.26537	9.36244	10.5492	10.4081	10.2743	10.0693	9.88912	9.45046	9.29807	9.52592	10.3838	10.3615	10.1262	9.63879	10.2958	9.73802	9.53685	9.42555	10.2522	10.3093	10.0247	9.77811
PRODH	3.0795	3.17068	2.46814	2.46814	2.46814	2.46814	2.46814	2.98942	2.46814	2.46814	2.46814	2.46814	2.46814	2.46814	2.46814	3.02322	2.46814	2.46814	2.46814	2.46814	2.46814	2.46814	2.46814	3.23033
PTPRK	7.58838	7.45534	7.8574	8.18908	7.58456	6.88647	7.34369	7.57411	6.73898	7.11118	6.80668	7.17716	6.73012	7.07506	7.32863	7.10565	6.40024	6.22502	6.30158	6.50823	6.72117	6.6805	7.14328	6.78621
PXN	11.7377	11.8315	11.9685	12.4519	11.2919	11.0635	11.2873	11.3874	11.8955	12.6608	12.1579	11.6156	11.4192	11.4961	11.9283	12.2745	11.2141	12.2801	12.0665	12.2556	11.786	11.3399	11.7727	11.8279
PYCR1	9.41094	9.27909	9.42439	8.55434	9.92318	9.10237	8.74005	8.53538	10.0568	9.14504	8.24254	8.13557	9.72206	8.48861	8.86493	9.42742	10.2673	8.87916	8.40287	7.87466	9.87179	9.48788	10.1689	10.216
PYCR2	10.272	10.0114	10.0201	9.8657	10.7392	10.2503	10.2002	10.1977	10.142	9.76911	9.73481	9.54556	10.4205	9.87154	9.85666	9.82838	10.5082	10.0571	10.0438	9.75006	10.4184	10.4618	10.3523	10.3089
RAD52	8.68795	8.7297	8.7466	8.1234	8.6389	8.81342	8.93972	8.96246	8.31102	8.49121	8.69238	8.80725	8.43149	8.61276	8.72208	8.7391	8.62143	8.71203	8.69796	8.64638	8.46132	8.44126	8.66902	8.58207
RBM11	4.96661	4.61707	3.89333	3.84891	4.4414	4.08971	4.32097	3.80635	4.5642	3.51334	3.48934	3.79893	4.6625	4.54496	3.72966	3.68099	5.19266	3.94514	3.78202	3.69962	5.32541	4.24395	4.53924	4.02692
RELA	10.8333	10.7471	10.7619	10.8819	10.3774	10.4612	10.6382	10.6894	10.4489	10.6981	10.8022	10.3958	10.1485	10.4812	10.5568	10.9487	10.1293	10.4831	10.4445	10.6204	10.6678	10.5927	10.6823	10.5756
RHOB	8.82262	8.57119	7.77299	7.35123	7.69256	8.32777	8.22827	7.90403	8.15281	7.93383	7.13858	7.05896	7.54737	6.77221	7.38814	8.22669	7.87016	7.5405	6.87161	6.93265	7.2642	8.04551	8.41369	8.21462
ROMO1	9.79689	9.48711	9.3996	9.35342	10.026	9.68936	9.29903	9.27804	9.90314	9.4379	8.8633	8.83145	9.55081	8.78933	8.03471	8.68197	10.2887	8.76393	8.58244	8.42153	9.71014	10.0711	9.51394	9.16819
RPS3	14.6159	14.2289	14.3419	14.2909	15.4605	15.6176	15.6003	15.3428	15.0373	14.5535	14.2738	13.9972	15.6733	15.4104	15.009	14.9	15.5705	14.6888	14.5086	14.3623	15.5778	15.7147	15.5	15.2193
SEPN1	7.45363	7.08003	6.68598	6.51374	7.29575	6.91331	7.05014	6.96289	8.29516	7.65841	7.33238	7.2145	7.75689	7.5771	7.49122	7.98355	7.94922	7.46866	7.02951	7.50086	8.39737	7.6424	7.67553	7.75762
SETX	13.6499	13.7063	13.7589	13.9375	13.4805	13.2723	13.4571	13.6477	13.3397	13.6083	13.8935	14.1214	13.4538	13.5868	13.9531	13.7752	13.0797	13.9251	14.0752	14.21	13.3434	13.0346	13.5675	13.7588
SIN3A	11.5275	11.4199	11.6562	11.9425	11.5305	11.2815	11.5538	11.6019	11.6583	11.6229	11.9164	11.8908	11.6975	11.9904	12.0885	12.0375	11.2216	11.7594	11.8888	12.1091	11.8997	11.426	11.6147	11.5561
SIRT1	10.1351	10.1923	10.0779	10.2632	10.4913	10.4395	10.5097	10.2754	10.6157	10.3713	10.4112	10.5665	10.784	10.6339	10.7664	10.6029	10.356	10.3958	10.4489	10.6125	10.5913	10.2924	10.5997	10.4378
SIRT2	10.6066	10.7313	10.9465	11.1282	10.8659	10.8154	10.7171	10.7359	10.2006	10.4516	10.6348	10.6929	10.3931	10.2166	10.0804	10.3569	10.4323	10.3254	10.622	10.9093	10.3262	10.6658	10.4483	10.4574
SLC11A2	10.1169	9.96776	10.0362	10.0397	10.1311	9.68159	9.71633	9.89874	10.077	9.98746	10.1695	10.4146	10.0814	9.92797	10.3141	10.2848	10.3287	10.3456	10.2703	10.3808	10.1761	9.97759	10.182	10.3169
SLC25A24	11.0388	11.0472	11.1864	11.7683	11.3286	11.2131	11.1604	11.3576	11.322	11.271	11.351	11.4755	11.5142	11.3488	11.5591	11.3004	10.7598	11.0956	11.1322	11.1238	10.6342	10.7767	10.9627	11.0426
SLC8A1	4.4438	4.34069	4.04714	3.57456	4.22148	5.68592	4.95337	5.03439	3.81785	3.51334	3.98936	3.79893	4.0874	5.00887	5.02972	4.90435	4.39406	3.60445	3.61527	4.63354	4.21619	5.42853	4.80602	4.30699
SNCA	5.85655	5.45369	5.06905	4.63639	5.86064	5.96967	5.78939	5.96412	6.84468	7.20328	6.76885	6.59437	6.55603	6.72653	7.0002	6.42922	4.62978	5.14978	4.89226	4.56636	4.1493	4.40817	5.33309	4.17516
SOD1	12.1025	11.977	12.0504	11.7326	12.6426	11.9505	11.862	11.9416	12.169	11.6973	11.5726	11.5424	12.3494	11.7801	11.6997	11.6656	12.6104	11.9358	11.6875	11.4217	12.2818	12.0917	12.0069	12.0523
SOD2	11.2715	11.1921	10.9656	10.5523	11.5637	11.3633	11.6013	11.639	11.4575	11.3867	11.1357	11.2688	11.7045	11.7836	11.9321	11.7304	11.6103	11.5033	11.3179	11.2105	11.58	11.7369	11.928	11.7882
SOD3	2.46814	2.46814	3.20213	2.46814	2.46814	2.46814	2.46814	2.46814	2.46814	2.46814	2.46814	2.46814	2.46814	2.46814	2.46814	2.46814	2.46814	2.46814	2.46814	2.46814	2.46814	2.46814	2.46814	2.46814
SPHK1	6.59216	6.63059	6.74638	6.35347	6.38935	5.44671	5.60022	5.27645	6.30278	6.09287	5.92261	5.99159	5.45556	4.92808	4.20312	5.13226	6.33868	5.11163	5.09306	5.0752	5.55721	5.77683	5.43844	5.44485
SRC	6.30861	5.69945	5.64286	6.02838	5.60812	4.59753	4.95337	4.73972	6.13379	6.6254	5.96808	5.80696	5.30408	5.35376	5.17538	5.91448	5.39051	5.07238	5.22033	6.05045	5.53327	5.1942	4.88421	5.30503
STAT6	11.9401	11.7492	11.4309	11.4048	11.7524	11.6437	11.7853	11.7886	11.576	11.7388	11.5271	11.4187	11.605	11.7072	11.6685	11.8255	12	12.1009	11.8593	11.6999	11.7525	12.1441	11.9819	12.0445
STAU1	11.4068	11.1323	11.2528	11.2458	11.35	11.2084	11.2383	11.1017	10.8696	11.016	11.0366	11.0019	11.1115	11.2005	11.2315	11.1543	10.8185	11.0002	11.1203	11.1294	11.4732	11.0666	10.85	10.7833
STK24	12.8305	12.5642	12.5778	12.2867	13.108	12.898	12.9111	12.8169	12.678	12.7838	12.7315	12.544	12.9551	12.8396	12.8373	12.6689	12.4636	12.6977	12.599	12.3432	12.6053	12.5842	12.4816	12.5409
STK25	10.9185	10.951	10.7533	10.4615	10.8342	10.9717	10.9652	10.9979	10.7193	10.7973	10.6719	10.6674	10.4798	10.5853	10.4747	10.733	10.979	10.6392	10.5879	10.5156	10.6644	11.254	11.2347	11.1055
TMEM161A	8.68088	8.91713	8.79968	8.38767	8.53502	8.45627	8.5023	8.49797	8.98364	8.95528	8.59508	8.24775	8.15086	7.80253	7.89137	8.60723	9.18429	8.26774	8.04155	7.96402	8.52854	9.19503	9.11002	9.17215
TNFAIP3	12.7324	12.005	11.6171	11.2882	11.6204	12.6111	12.8124	11.9883	10.8701	11.1587	11.6037	11.7111	10.9473	11.6094	12.2329	11.8912	10.9226	10.7874	11.0299	11.7532	11.9166	11.6057	12.0906	11.2408
TP53	11.4956	11.335	11.6009	11.516	11.6884	11.1228	10.9961	11.0544	11.5918	11.39	11.3344	11.0602	11.5452	11.1732	11.0494	11.2028	11.3639	11.3202	11.394	11.4567	11.6938	11.3487	11.2039	11.2417
TP53INP1	10.1325	11.0992	10.6349	10.7919	9.89656	11.5851	11.9528	11.8412	10.0106	11.4094	11.6572	11.9899	10.4606	12.0425	12.2343	11.849	10.0752	11.4614	11.7006	11.9801	10.7223	11.3907	11.7832	11.4332
TPM1	6.23285	6.57071	6.51124	5.98199	6.04394	5.48349	5.53106	5.87641	6.98334	7.37149	7.8966	7.99973	6.77621	7.09315	7.1794	7.22258	6.97558	7.17559	7.69722	7.78641	6.53102	6.48973	6.85567	7.37318
TPO	4.9177	4.34069	2.46814	2.46814	5.37741	4.7915	4.58342	4.56363	5.4375	5.23086	4.17311	4.18803	5.23854	5.15734	4.86657	5.09682	4.96152	4.65597	4.32044	3.35173	4.45227	4.55339	4.43657	4.30699
TRAF2	10.7326	10.6579	10.6546	9.94686	10.3344	9.88807	10.019	9.78272	9.99434	9.88473	9.96222	10.028	9.65136	9.19681	8.86842	9.5442	10.2549	9.53512	9.62481	9.73019	9.82517	10.2912	9.9825	9.80895
TRPC6	2.46814	2.46814	2.46814	2.46814	2.46814	2.46814	2.99513	2.46814	2.46814	2.46814	2.46814	2.46814	2.46814	2.46814	2.46814	2.46814	3.03912	3.28174	2.46814	2.46814	2.46814	3.09326	2.46814	2.46814
TXN2	10.5991	9.85344	10.2403	10.2266	10.6049	10.4837	10.0314	9.90535	10.3026	9.81356	9.62819	8.43844	10.5209	9.75725	9.34165	9.83232	10.257	9.85101	9.65591	9.39376	10.6973	10.5628	10.2404	9.65905
TXNDC2	3.3265	2.46814	2.46814	2.46814	2.46814	2.46814	2.46814	2.46814	2.46814	2.46814	2.46814	2.46814	2.46814	2.46814	2.46814	2.46814	2.46814	2.46814	2.46814	3.35173	2.46814	2.46814	2.46814	2.46814
TXNDC8	2.46814	2.46814	2.46814	2.46814	2.46814	2.46814	2.46814	2.46814	2.46814	2.46814	2.46814	2.46814	2.46814	2.46814	2.46814	2.46814	2.46814	2.46814	2.94669	3.09773	2.46814	2.46814	2.46814	2.46814
TXNL1	10.4206	10.4403	10.4809	10.6834	10.8162	10.6885	10.6564	10.5697	10.1219	10.3277	10.067	10.219	10.3443	10.6355	10.6508	10.4115	10.2393	10.2102	10.328	10.3301	10.696	10.5527	10.6191	10.2816
VKORC1L1	9.89184	10.0826	10.46	10.225	10.3502	9.70669	9.97151	9.90754	10.1625	10.1921	10.2821	10.5176	10.1947	10.1186	10.477	10.4315	9.69133	10.0048	10.1746	10.4219	9.94295	9.52762	10.1632	10.2084
VRK2	10.6696	10.2553	10.2611	10.3051	10.497	9.85909	9.5752	9.78988	9.89	10.0548	10.0263	10.1045	10.0159	9.62384	9.81575	9.60692	10.0177	10.1369	10.1127	10.1446	9.9181	9.56829	9.51985	9.68144
WNT16	3.66538	3.17068	3.49554	2.97259	3.19137	3.56022	4.06167	2.98942	2.93262	2.46814	3.06583	3.15099	3.03306	2.46814	3.11378	3.02322	2.46814	2.46814	2.46814	3.69962	2.46814	2.46814	2.46814	2.46814
XBP1	13.0646	13.2823	13.4469	13.5117	13.1144	13.3155	13.3216	13.666	12.471	12.6889	12.763	12.8551	12.9158	13.0708	12.9739	13.0074	13.0904	13.1	13.2428	13.4111	13.0246	13.6322	13.4215	13.5427
ZC3H12A	10.2107	10.2426	9.99338	9.74104	9.35212	10.1256	10.1027	10.0315	9.92477	9.86609	10.1353	9.99807	9.41756	9.20098	9.24582	9.73599	10.0443	9.33572	9.48459	9.84381	9.80929	10.2851	10.0205	10.0355
ZNF277	9.51405	9.48711	9.41514	9.69062	9.75556	10.5944	10.624	10.511	9.58773	9.58761	9.68671	9.88122	10.4473	10.786	10.6589	10.2161	9.98431	9.82106	9.98291	9.87868	10.6048	10.7819	10.7097	10.4187
ZNF580	7.73229	7.77057	7.28305	7.19156	6.36459	6.78839	6.85884	6.94586	7.59354	7.26156	7.16791	6.2055	7.1704	6.96146	6.85296	7.41735	7.25847	7.54749	7.23206	7.25984	7.27136	7.42909	7.21798	7.61358
ZNF622	10.5907	10.1923	10.1978	9.80857	10.583	10.1098	9.98645	10.0375	9.90488	9.66513	9.75103	9.6849	9.98807	9.6727	9.48239	9.55378	10.2351	9.64665	9.73398	9.59292	9.77448	10.0768	9.91908	9.91786
						ex-vivo RNA-Seq (macaque PBMCs)
Gene	Macaque 1 ART naïve	Macaque 2 ART naïve	Macaque 3 ART naïve	Macaque 4 ART naïve	Macaque 5 ART naïve	Macaque 6 ART naïve	Macaque 7 ART naïve	Macaque 8 ART naïve	Macaque 1 during ART	Macaque 2 during ART	Macaque 3 during ART	Macaque 4 during ART	Macaque 5 during ART	Macaque 6 during ART	Macaque 7 during ART	Macaque 8 during ART
ABL1	9.7719	9.82457	9.75007	9.69312	9.64024	9.98568	9.73527	9.60214	9.72512	9.53649	9.60468	9.47954	9.58464	9.69171	9.52622	9.65836
ADNP2	9.53294	9.62727	9.26662	9.07634	9.30033	9.6244	9.1572	9.0947	9.00897	8.99889	8.81201	8.87167	8.85275	8.96377	8.98521	9.16025
ADPRHL2	9.57822	9.40101	9.28256	9.27235	9.03475	9.07583	9.18566	9.2935	9.08681	8.85571	9.20458	9.13887	9.12381	8.90375	9.23443	9.10483
AGER	8.2282	7.83656	8.32026	7.56611	7.78965	8.06057	8.06234	8.23455	8.65394	8.86662	8.80593	8.5811	8.85006	8.21549	8.94003	8.29633
AIF1	10.8013	11.5427	11.2925	11.9597	11.2312	10.8377	11.1693	11.1431	10.9472	11.409	11.1899	11.7624	11.4342	11.2879	10.8389	11.7432
AIFM1	8.36922	8.62399	8.39351	8.7498	8.7919	8.5706	8.75347	8.75628	8.56598	8.64374	8.64517	8.69705	8.76978	8.94098	8.43784	8.74666
AKR1B1	10.8165	10.9397	10.3918	10.3226	10.859	10.439	10.974	10.1935	10.7589	10.833	10.7663	10.3987	11.3601	10.6752	10.8541	10.5028
AKR1C3	6.87713	7.80038	7.62167	8.20347	8.22171	7.66979	7.35989	7.93571	7.10656	7.73593	7.53552	8.33041	8.20512	7.89222	7.35725	8.18164
ALDH3B1	7.72836	8.1724	8.67833	8.86002	8.48582	8.14812	8.90956	8.24867	7.94446	8.43589	8.82707	8.95384	8.33415	8.16118	8.4644	8.94916
ANKRD2	4.91873	4.55032	4.76695	4.98777	4.94839	4.56015	4.84437	4.52738	4.19354	4.50888	4.91793	5.193	4.73208	4.70722	5.14554	5.08316
ANXA1	13.8112	14.5226	14.184	14.8632	14.2279	13.4862	14.1265	13.9923	13.7543	13.996	13.5779	14.1594	13.8722	13.7006	13.7974	13.8741
APEX1	10.3383	10.7071	10.3362	10.6624	10.5859	10.8026	10.5626	10.3464	10.4783	10.5958	10.6644	10.5926	10.6286	10.8841	10.3343	10.7938
APOA4	4.19354	4.19354	4.19354	4.55231	4.19354	4.19354	4.19354	4.19354	4.19354	4.19354	4.19354	4.19354	4.19354	4.19354	4.19354	4.19354
AQP1	5.20887	5.53051	5.17427	6.11469	5.76415	4.71063	5.53683	6.42351	6.56793	5.42012	5.63326	6.52933	5.01002	5.02525	5.89268	5.65193
ARG1	4.8232	4.80841	4.93065	4.81181	5.16098	5.00478	4.98736	5.06544	5.05102	5.45566	5.20777	4.90719	5.16409	5.24508	5.09283	4.92366
ARL6IP5	11.1512	11.4656	11.3269	11.4348	11.7656	11.4287	11.6057	11.6839	11.5541	11.533	11.453	11.6393	11.5438	11.4344	11.5666	11.8937
ARNT	11.0023	10.7492	10.6121	10.4012	10.4629	10.6044	10.4174	10.6756	10.7212	10.5254	10.7057	10.6131	10.6278	10.7353	10.8447	10.4169
ARNTL	9.84965	9.69934	9.60562	9.50483	9.21782	9.67771	9.45473	9.46414	9.71209	9.50893	9.7091	9.60058	9.39118	9.53481	9.68433	9.22811
ATF4	12.9878	13.4655	12.8708	13.5197	13.4211	13.0356	12.9687	13.1686	12.9056	12.822	12.7471	13.066	12.8736	12.9785	12.9203	12.8984
ATP13A2	10.5733	10.0556	10.1304	9.66508	9.83232	10.3326	10.3149	10.0826	10.457	10.4166	10.5348	10.2941	10.2438	10.4218	10.7472	10.1361
ATP2A2	12.0234	11.7757	11.9704	11.8564	11.7232	11.2733	11.8675	11.7722	11.6426	11.9043	11.8801	12.2456	11.9338	11.5209	11.9667	11.4548
ATP7A	8.46416	8.71965	8.70224	8.80596	8.59525	8.68769	8.50486	8.73641	8.66753	8.63419	8.59321	8.79447	8.34567	8.38071	8.62094	8.48697
BCL2	10.6913	11.2136	10.9976	10.9555	11.3591	11.1737	10.7599	10.8419	10.7032	10.2878	10.5665	10.2604	10.8803	10.6118	10.6882	11.021
BMP4	4.19354	4.55032	4.76695	4.55231	4.50463	4.56015	4.19354	4.66462	4.52172	4.19354	4.65455	4.19354	4.73208	4.19354	4.19354	4.56151
BNIP3	6.63404	6.56874	6.1049	6.21261	6.13468	6.408	5.81251	7.19474	6.86352	6.548	5.8089	6.16011	6.19566	6.57902	6.13723	7.17369
C20orf111	10.4654	10.8441	9.94706	10.5199	10.4966	10.5275	10.0789	10.4556	9.85231	9.31966	9.4264	9.14277	9.97824	9.88778	9.67302	9.82759
CBX8	6.26875	6.62097	6.41599	6.44881	6.42016	6.20208	6.45434	6.53957	5.99245	5.52323	5.96144	5.75494	5.89053	5.84101	6.19635	5.86753
CCL5	11.863	12.9426	13.1159	11.9769	12.8098	12.3308	12.3352	13.1602	11.9773	12.2782	11.9118	11.2207	11.714	12.1996	12.0003	12.736
CCNA2	8.31124	8.15536	8.0431	8.35197	8.89141	7.48906	7.9668	8.5964	8.21876	8.14414	7.84055	8.0136	8.31864	8.06298	7.96594	7.98345
CCS	7.70388	7.58732	7.89034	7.41887	7.81741	7.67825	7.76677	7.71544	7.63966	7.73593	8.18838	7.62839	7.91103	7.82877	8.16446	7.76926
CD36	7.95246	8.51706	8.522	9.04869	8.79469	7.53645	9.51388	7.78193	8.96016	9.09243	8.0145	10.2406	9.04607	8.51656	8.91278	8.24585
CDK1	7.6278	7.14026	6.80342	7.29738	8.03617	6.62248	6.67866	7.54955	7.22314	6.91534	6.57381	6.90512	7.17319	6.89426	6.64755	6.7002
CDK2	9.47665	9.12667	9.49279	9.05488	9.0719	8.94964	9.0555	9.40459	9.46065	9.4594	9.47117	9.51001	9.4825	9.35182	9.54585	9.24529
CHD6	10.3874	10.3696	10.543	10.2382	10.3701	10.4911	10.1479	10.33	10.4917	10.256	10.232	10.0255	10.1442	10.2529	10.2724	10.2497
CPEB2	9.69793	9.65974	9.47507	9.56243	9.66627	9.46126	9.38284	9.55003	9.24681	9.54838	9.05144	9.15825	9.34802	9.14814	9.40246	9.4042
CRYGD	4.19354	4.19354	4.19354	4.19354	4.19354	4.19354	4.19354	4.19354	4.19354	4.19354	4.19354	4.19354	4.19354	4.19354	4.19354	4.19354
CYP1B1	6.66908	7.77822	8.12139	7.79931	9.11925	5.68571	7.89937	8.39549	5.05102	4.73758	4.84279	5.01488	5.47756	4.70722	5.1951	5.08316
DHRS2	4.55899	4.19354	4.19354	4.19354	4.50463	4.56015	4.19354	4.76923	4.52172	4.19354	4.65455	4.19354	4.50567	4.49116	4.19354	4.56151
DIABLO	8.98888	9.50523	9.38097	9.52726	9.60901	8.94268	9.44496	9.29802	8.9574	9.19978	9.09688	9.16017	9.19545	9.20278	9.18062	9.29015
DNM2	11.6638	11.3835	11.5148	11.502	11.515	11.6124	11.5152	11.4084	11.5781	11.5768	11.6671	11.5373	11.6483	11.7185	11.5688	11.5262
DPEP1	5.3232	5.82124	6.46686	6.08898	6.43515	5.95621	5.53683	6.11164	5.81569	5.73087	6.03103	5.26968	6.33248	6.02344	6.21546	6.28106
ECT2	7.2745	7.25261	6.66727	7.01734	7.47033	7.06474	6.75888	7.42985	7.50131	7.46659	7.00221	7.41741	7.47816	7.15853	7.02678	6.99221
ENDOG	6.78503	6.88403	6.57848	6.38852	6.69194	6.95625	6.70593	6.60161	6.56793	6.562	6.88951	6.70325	6.66119	6.83475	6.94133	6.75065
EP300	12.4689	12.3651	12.4094	12.3936	12.3377	12.4354	12.3501	12.3078	12.1677	12.1458	12.2288	12.0661	12.0536	12.1362	12.3238	12.0468
EPAS1	7.08358	7.62926	8.41021	7.67541	8.04558	7.63544	7.69554	7.38759	7.12668	7.64322	7.3626	7.79716	7.12882	8.21549	8.21007	7.73701
ETS1	14.0431	14.2965	14.0362	13.5868	14.0768	14.2032	13.8058	14.0262	14.5254	14.3612	14.2439	13.9978	14.1314	14.1467	14.0554	14.2516
ETV5	5.64266	5.29752	5.31916	5.40376	5.40446	5.2711	5.50141	5.00247	5.2599	5.48999	5.25519	5.77769	5.29423	5.12033	5.32903	5.21562
EZH2	9.16848	8.77265	8.71573	8.96897	9.32554	8.73681	9.09855	9.22391	8.8866	9.02103	8.59321	8.72853	9.08088	8.80371	8.76513	8.64662
F3	5.26783	6.05354	4.85424	5.30342	5.20639	4.71063	4.65568	5.1237	4.92122	4.82052	4.19354	4.90719	4.50567	4.49116	4.74975	4.19354
FABP1	4.19354	4.19354	4.19354	4.19354	4.50463	4.19354	4.19354	4.19354	4.52172	4.63861	4.19354	4.19354	4.19354	4.19354	4.19354	4.19354
FAS	10.3669	9.94802	9.82499	10.0939	10.5411	10.0323	10.6001	10.4637	10.2279	10.0624	10.1966	10.1144	10.2651	10.0369	10.2574	10.1082
FER	6.81642	7.0805	7.00772	7.26529	7.2255	6.99794	6.80985	7.11367	6.88747	6.86058	6.76673	6.86706	6.8053	6.97896	6.64755	7.11156
FOS	13.6052	13.9007	13.8587	13.5645	14.2437	14.7752	14.7447	13.9662	13.5626	12.3102	13.7744	12.9821	14.4773	11.9441	13.3406	14.3321
FOXO1	10.3144	10.7023	10.7632	10.7122	10.4311	10.6154	10.12	10.3344	10.5902	10.8127	10.801	10.5769	10.4458	10.5783	10.5324	10.5051
FOXO3	10.4845	11.1635	10.8227	11.3829	10.967	10.4377	11.0029	10.7226	10.4687	10.5493	10.521	10.9355	10.6786	10.5401	10.8605	10.6226
FXN	7.59264	7.46279	7.67129	7.15269	7.55219	7.83766	7.54135	7.26201	7.75935	7.48099	8.1016	7.47474	7.49909	7.70364	7.72268	7.45867
G6PD	10.7685	10.8781	11.2908	11.5322	11.1489	10.816	11.212	11.0356	10.7462	11.051	11.3453	11.4788	11.1964	11.1547	10.8761	11.251
GJB2	5.3232	6.6876	5.2734	6.44881	6.05708	4.921	5.15991	6.11164	4.92122	5.01823	4.52022	5.8645	5.06479	4.70722	5.14554	4.56151
GLRX2	7.2633	7.18629	7.04083	7.05558	6.86501	6.67547	6.85898	7.07129	6.86352	7.16067	6.80474	7.25204	7.16442	6.98806	6.87358	7.25628
GPX1	10.0461	11.2566	11.2986	11.623	10.9974	10.8829	10.7424	10.7351	12.098	11.2513	11.0875	12.7414	11.0396	11.6695	11.5064	10.9319
GPX5	4.19354	4.19354	4.19354	4.19354	4.19354	4.19354	4.19354	4.19354	4.19354	4.19354	4.19354	4.19354	4.19354	4.19354	4.19354	4.19354
GSK3B	9.80274	9.95131	9.92404	9.95035	9.95785	9.81728	9.88007	9.75298	9.81776	9.62579	9.6944	9.73306	9.6648	9.75181	9.57915	9.72315
GUCY1B3	7.69563	7.56154	9.55218	9.55153	8.89919	9.0339	8.99246	8.58533	8.18603	7.86182	9.84394	9.73951	8.07259	8.95014	8.88219	8.80196
HDAC2	9.66473	9.59614	9.57823	9.67114	9.53117	9.83803	9.64598	9.70614	10.1223	10.1351	10.0796	10.1603	10.1321	10.2612	9.82826	10.0426
HDAC6	9.54439	9.22495	9.50253	9.12717	9.29052	9.28828	9.23187	9.47216	9.65365	9.65907	9.69604	9.54869	9.4668	9.49159	9.69556	9.41183
HIF1A	12.1461	12.0562	11.8269	12.8228	11.8273	11.486	11.8207	11.8477	11.3772	11.4234	11.0993	11.5655	11.5847	11.4534	11.7154	11.188
HMOX1	8.66253	9.44826	9.64135	10.4288	9.26469	9.26895	10.2691	9.49005	8.65052	9.08545	9.70422	9.22225	8.85811	8.86068	9.27991	10.067
HNRNPD	12.0921	12.1718	12.0251	12.2625	12.2002	12.2148	12.0849	12.1531	12.112	12.2162	12.1249	12.1848	12.1955	12.2636	11.9693	12.0354
HSPA1A	5.75492	6.22615	7.59987	6.96466	6.58975	5.565	6.37029	6.38839	6.10463	6.11927	6.48182	7.01338	6.44142	5.79638	6.05381	6.39356
HTRA2	8.61109	8.47196	8.81931	8.49566	8.65774	8.534	8.53101	8.7888	8.691	8.63419	8.94224	8.64025	8.88988	8.52885	8.78331	8.73047
IL18BP	9.28781	8.7464	9.09936	8.73444	8.99177	9.03062	9.11837	9.02547	9.2309	9.13814	9.19532	8.68641	9.1784	9.01048	9.25192	8.93156
IL18RAP	6.35913	6.75111	6.90335	5.92232	5.99551	6.70968	6.51793	6.68962	6.30281	6.69448	6.60312	6.09257	6.24869	6.7831	6.48816	6.62986
IL6	5.14564	4.80841	4.85424	4.69963	5.11299	4.71063	4.65568	4.66462	5.2599	5.01823	5.10429	4.77818	4.81421	4.49116	4.74975	5.00772
IMPACT	7.95246	8.2547	7.96593	8.31626	8.10523	8.36186	8.32433	8.15177	7.76571	8.24395	8.14082	8.38747	8.00627	8.41093	7.88937	8.28526
JAK2	11.3133	12.0339	12.2133	12.6374	12.0875	11.3929	12.2522	12.1014	11.338	11.8269	11.7022	12.1591	11.6857	11.3741	11.5587	11.6517
KAT2B	10.1988	10.2184	10.4514	10.1686	10.7132	10.5053	10.3277	10.673	10.3231	9.99322	10.1131	10.1233	10.3426	10.1203	10.4962	10.5392
KCNC2	4.19354	4.19354	4.19354	4.19354	4.19354	4.19354	4.19354	4.19354	4.19354	4.19354	4.19354	4.19354	4.50567	4.19354	4.19354	4.71253
KDM6B	10.3461	10.6375	10.3275	10.424	10.415	10.2506	9.9102	10.1604	10.2851	10.1784	9.77887	10.406	10.0734	10.2211	10.4998	9.81805
KLF2	12.9039	13.218	12.9405	13.1797	12.8278	12.7546	12.296	12.6806	11.8972	12.0377	12.1716	12.3319	12.1044	11.6567	12.0966	12.1381
KLF4	11.6976	12.7528	12.7643	13.5641	12.6274	11.1475	11.639	12.0342	11.1352	11.9843	11.68	13.0112	11.7137	11.3049	12.2027	11.3673
KLF6	14.3593	14.7021	14.7707	14.7454	14.8938	14.2745	14.2531	14.9045	13.2856	13.5575	13.1149	13.5112	13.6334	13.1202	13.2629	13.6068
LONP1	9.91816	9.69738	9.8888	9.80928	9.88542	10.0008	9.97137	9.74638	9.98823	9.97319	9.93287	9.81588	9.99292	10.0969	9.98287	10.0278
LRRK2	10.9687	10.711	10.5533	11.2226	10.4032	10.5182	10.9514	10.7713	11.0017	11.0104	11.3406	11.6791	11.0837	11.1039	11.1109	10.9416
MAP3K5	9.99362	10.1515	9.88732	10.1178	10.0209	10.3603	10.2196	10.1047	9.98146	9.95417	10.0682	10.0213	9.98927	10.1071	10.1021	10.282
MAPK7	7.97305	7.6457	8.22899	7.98667	8.0642	8.14812	8.0312	7.91219	8.20949	7.86182	8.05615	7.82669	7.85823	7.92057	7.9606	7.90594
MAPT	6.44366	6.51439	6.84175	6.18883	6.58975	7.22477	6.47053	6.42351	7.15632	7.15164	7.06567	6.87667	7.18189	7.42776	7.29026	7.41841
MDM2	10.58	10.9172	11.0316	11.3768	10.8748	10.1666	10.8951	10.8286	10.3528	10.5602	10.492	10.9277	10.4618	9.94267	10.4703	10.162
MELK	6.22107	5.82124	5.80729	6.00848	6.24281	5.32663	5.57111	5.6943	5.8426	5.26339	5.30025	5.75494	5.71648	5.38837	5.09283	5.38326
MGMT	8.2282	8.06087	8.03772	7.92012	8.37108	8.43818	8.32433	7.94153	8.06263	8.14414	8.18369	7.68332	8.21772	8.51964	8.07359	8.17566
MGST1	6.12001	6.76653	6.86672	7.24348	6.78697	6.72646	7.07108	6.91188	6.08299	7.03851	6.11811	7.53583	7.34556	7.38746	6.17695	6.76707
MMP3	4.19354	4.19354	4.19354	4.19354	4.19354	4.19354	4.19354	4.19354	4.19354	4.19354	4.19354	4.19354	4.19354	4.19354	4.19354	4.19354
MPO	4.709	6.39853	5.94029	9.30906	8.08258	6.74304	6.8223	9.40878	5.75991	6.58956	7.38746	7.12185	6.71094	6.39559	5.32903	7.12421
MPV17	8.45931	8.45815	8.61495	8.6551	8.59525	8.27016	8.82461	8.36557	8.42504	8.76825	8.77829	8.8239	8.54531	8.70432	8.55542	8.70996
MT3	4.55899	4.19354	4.19354	4.19354	4.19354	4.19354	4.19354	4.19354	4.19354	4.19354	4.19354	4.48736	5.06479	4.85442	4.8345	4.56151
MTR	10.1532	9.61697	9.40196	9.12717	9.25261	9.35528	9.49317	9.66299	9.74765	9.8064	9.63407	9.33551	9.58464	9.41598	9.79584	9.19311
NEFH	4.19354	4.55032	4.19354	4.55231	4.63265	4.56015	4.52102	4.76923	4.65667	4.19354	4.19354	4.60835	4.81421	4.49116	4.19354	4.56151
NET1	9.14759	9.32202	9.33806	9.50031	9.56412	8.92867	9.19968	9.6311	8.68433	9.06429	9.24774	9.28529	9.61503	8.99729	9.07398	10.0766
NFE2L1	10.4472	10.406	10.7129	10.389	10.5575	10.6219	10.4293	10.3431	10.4936	10.6186	10.7411	10.8771	10.6418	10.66	10.5502	10.9168
NFE2L2	8.50232	8.96703	8.6041	8.57974	8.50634	8.44805	8.48589	8.43716	8.57322	8.81968	9.13852	9.51603	8.55526	8.66033	8.53767	8.90656
NGFR	8.7602	9.56003	9.93559	10.3442	9.70666	9.70056	9.00049	9.42953	9.21943	9.67775	9.6679	9.67508	8.93373	9.44055	9.15528	9.75148
NOS3	4.55899	4.19354	4.9993	4.19354	4.19354	4.71063	4.19354	4.19354	4.75956	4.19354	4.52022	4.19354	4.50567	4.19354	4.51599	4.19354
NQO1	5.75492	5.48803	6.08268	5.79686	6.64181	5.565	6.05742	6.08936	6.18764	5.70349	6.25735	5.70802	6.8053	6.11414	6.39244	5.72841
NR4A2	11.6628	12.0497	9.58007	11.0123	11.188	10.338	8.97897	10.679	9.67059	8.29339	7.88172	8.23849	9.52187	9.07678	10.5395	8.97344
OXR1	10.3487	10.468	10.4372	10.9119	10.4716	10.3642	10.4441	10.6026	10.4609	10.3951	10.4054	10.7009	10.3214	10.1915	10.326	10.4556
PARK7	9.41808	9.36206	9.24355	9.68716	9.60427	9.40166	9.77325	9.51162	9.48	9.18462	9.23199	9.33381	9.4738	9.48057	9.39066	9.54036
PARP1	10.8136	10.406	9.63604	10.5255	10.4356	10.2107	10.9362	10.2863	10.6908	10.8968	10.9873	10.7108	10.7004	10.8381	10.9596	10.6486
PAX2	4.55899	4.69683	4.52605	4.19354	4.50463	4.19354	4.52102	4.66462	4.52172	4.73758	4.52022	4.48736	4.19354	4.78566	4.19354	4.56151
PCGF2	5.64266	5.1237	4.93065	4.90568	5.16098	5.00478	4.65568	5.59608	5.57388	5.07352	5.38436	5.01488	5.20963	5.16397	5.3697	5.52619
PDCD10	9.81981	10.0541	9.98786	10.0025	10.176	9.9772	10.1002	10.1838	10.0633	10.1374	10.1082	10.0803	10.0677	10.0359	9.94843	10.327
PDGFD	8.23389	8.97027	8.97317	8.17526	9.42037	8.27572	7.85257	8.98676	8.52177	8.54527	8.3392	7.52984	8.604	8.3429	8.0537	9.02413
PDGFRA	4.19354	4.19354	4.19354	4.19354	4.19354	4.19354	4.19354	4.52738	4.19354	4.19354	4.19354	4.19354	4.19354	4.19354	4.19354	4.19354
PDK1	8.94803	9.12958	9.06818	8.70717	8.72054	9.38892	8.80944	9.04175	9.07921	8.93298	8.90581	8.7363	8.73521	9.14016	8.63769	8.7182
PDK2	6.83185	7.06823	7.56276	7.32875	7.36842	7.76813	6.83464	7.02759	7.39819	7.16067	7.51315	7.38453	7.55345	7.82377	7.16473	7.82398
PENK	4.19354	4.19354	4.52605	4.19354	4.50463	4.19354	4.19354	4.19354	4.19354	4.19354	4.19354	4.77818	4.19354	4.19354	4.19354	4.19354
PINK1	8.32729	8.09704	8.40188	8.30068	8.2944	8.39798	8.15671	8.0639	8.37619	8.29339	8.69203	8.6485	8.66346	8.44701	8.32226	8.58487
PKD2	6.89189	6.51439	6.26982	6.34673	6.31013	6.34292	6.16369	6.68962	6.56793	6.61656	6.65988	6.69233	6.00085	6.29332	6.50346	6.93568
PLA2R1	4.19354	4.19354	4.19354	4.55231	4.19354	4.19354	4.19354	4.19354	4.19354	4.63861	4.19354	4.60835	4.50567	4.19354	4.19354	4.71253
PLEKHA1	9.85702	10.5187	10.493	10.1828	10.3198	10.6711	10.231	10.5092	10.4393	10.5918	10.2556	10.2613	10.0826	10.5582	10.2905	10.4775
PML	9.64571	9.23037	10.9022	10.5277	10.1696	9.3605	10.3993	10.0655	9.31737	9.25476	9.44993	9.38404	9.34421	9.17181	9.35266	9.13588
PNPT1	9.17734	9.45522	9.72698	9.80562	9.73443	9.33417	9.58501	9.51745	9.37227	9.50196	9.28092	9.36915	9.24335	9.43077	9.38076	9.2984
PPARGC1A	4.19354	4.55032	4.52605	4.55231	4.19354	4.19354	4.19354	4.19354	4.19354	4.19354	4.19354	4.19354	4.19354	4.19354	4.64861	4.56151
PPARGC1B	7.85225	8.13811	8.0591	8.02517	7.9735	8.04109	8.01537	8.04242	8.27762	8.26476	8.14082	8.34743	8.34184	8.27515	8.38321	7.56381
PPIF	7.73643	7.50853	7.09432	7.81407	7.33016	7.06474	7.28199	6.98246	6.76331	6.71948	6.58854	6.81794	6.77068	6.88452	6.96319	6.68296
PPP5C	9.95123	9.87902	9.92113	10.1671	9.86044	9.95319	9.98626	9.90442	9.93315	9.96435	10.2656	10.264	9.99536	9.98446	9.95778	10.1438
PRDX1	10.0267	10.2837	10.0437	10.511	10.5673	9.74918	10.527	10.2164	10.0057	10.0433	9.91326	10.2791	10.3253	10.2154	10.09	10.2094
PRDX2	7.49116	7.45346	7.39531	7.45714	7.56539	8.19585	7.22755	8.25801	8.68099	7.96736	8.1016	8.56083	7.75796	8.35677	7.98708	8.03066
PRDX3	10.2515	10.3184	10.5201	10.9555	10.6895	10.3233	10.6331	10.5439	10.5059	10.5323	10.7073	10.9372	10.7524	10.8381	10.4151	10.8132
PRDX5	9.68764	10.1458	10.376	10.424	10.3719	9.80583	10.4174	10.2283	9.70717	9.84547	9.98881	9.95636	9.98927	10.1335	9.75962	10.2109
PRKAA1	8.99557	9.21405	9.14987	8.80229	8.82494	8.98055	9.21816	9.22391	9.43509	9.4576	9.38834	9.46561	9.36506	9.11188	9.28841	9.36805
PRKCD	9.72435	9.60867	10.2578	10.0728	9.77579	9.62222	10.0725	10.0333	9.75402	10.2341	10.5357	10.5581	10.4234	10.3911	10.1818	10.5484
PRKD1	5.07722	5.61067	5.06204	5.12874	9.97142	5.21198	4.98736	9.75627	5.21228	5.55544	5.20777	5.77769	9.37818	5.62483	5.61595	9.43198
PRKRA	8.33789	8.53032	8.33783	8.18661	8.24227	8.57961	8.17105	8.49749	8.60888	8.61814	8.85086	8.51038	8.57169	8.58584	8.41468	8.46264
PRODH	6.17154	5.18558	6.45012	5.72868	5.33017	5.79463	5.60432	5.66252	5.50406	5.90625	6.2191	5.8645	5.8191	5.79638	5.51748	5.69082
PTPRK	5.00226	5.34875	5.12009	5.12874	5.53827	5.14857	4.65568	5.27755	5.53955	5.61708	5.04718	5.5813	5.11596	5.79638	5.24199	5.56976
PXN	11.1602	11.7987	11.924	12.3475	11.9547	11.2446	11.7267	11.1235	11.2267	11.1651	11.2056	11.6994	11.3644	11.5167	11.4639	11.0498
PYCR1	6.61618	6.84114	7.08379	6.57967	7.03793	6.8689	6.43795	6.98246	6.78906	6.84936	6.8295	6.90512	6.78231	6.9513	6.73996	6.59327
PYCR2	9.31215	9.23845	9.27119	8.95579	9.09689	9.1652	9.27223	9.14075	9.42514	9.39311	9.50338	9.39388	9.39487	9.42258	9.30736	9.44691
RAD52	7.79165	7.33642	7.58514	7.56611	7.24212	7.85266	7.44167	7.68794	7.56122	7.39231	7.5429	7.22993	7.6058	7.28134	7.46732	7.56381
RBM11	5.26783	6.10532	5.22522	5.30342	5.16098	5.95621	4.65568	5.66252	5.34829	5.38326	4.84279	5.06328	4.81421	5.31945	4.8345	5.33065
RELA	10.8268	10.9602	10.8382	10.9439	10.9143	10.7823	10.8261	10.7689	10.6866	10.5703	10.6356	10.8022	10.5645	10.6551	10.7363	10.6647
RHOB	10.9738	11.1557	10.8094	11.7688	11.626	11.274	10.9243	11.7895	10.9943	10.6878	11.555	11.8066	11.5558	9.89609	10.5297	11.4864
ROMO1	8.88089	9.23845	9.05498	9.25632	9.38023	9.28002	9.31149	9.16324	8.97388	9.06429	8.85086	8.98022	9.13047	9.04935	8.91553	9.04063
RPS3	14.7759	15.0186	14.6022	14.6246	14.9948	15.1363	14.7365	14.5405	14.8944	14.8316	14.7756	14.5956	15.0926	15.1359	14.6245	14.8695
SEPN1	9.45981	9.64563	9.68651	9.78157	9.75312	9.39912	10.0431	8.98115	9.17972	9.6449	9.49398	9.6898	9.44738	9.59585	9.76876	8.96654
SETX	12.0661	12.2475	12.3505	12.2352	12.2259	12.1915	12.293	12.187	12.2068	12.2138	12.0851	12.0638	12.0188	12.1196	12.0848	11.9847
SIN3A	10.9035	10.8147	10.8087	10.6604	10.9219	11.0013	10.8276	10.9832	10.9603	10.7383	10.7933	10.6816	10.5595	10.7019	10.7502	10.7159
SIRT1	9.40053	9.34218	9.28256	9.14468	9.11258	9.42679	9.07592	9.0973	9.684	9.91009	9.48831	9.85438	9.60868	9.78415	9.52442	9.64115
SIRT2	10.2543	10.1965	10.1354	10.0105	10.0173	10.055	10.1455	10.0826	10.2268	10.232	10.2377	10.2379	10.1606	10.1524	10.1773	10.1859
SLC11A2	8.55774	8.3625	8.05379	8.3966	7.99793	8.33016	8.51986	8.28109	8.53666	8.47923	8.20234	8.68373	8.54198	8.46951	8.8394	8.22862
SLC25A24	9.3492	9.40581	9.57083	9.67917	9.70371	9.15019	9.27884	9.78393	9.71209	9.60479	9.72686	10.1341	9.78783	9.43567	9.51721	9.95138
SLC8A1	8.0781	8.64445	8.58217	9.10347	8.37852	7.88219	8.74711	7.99287	8.62289	8.13512	8.51716	9.02525	8.3571	8.26782	8.42631	8.03728
SNCA	5.60257	5.75529	6.23055	7.94711	7.56539	5.32663	5.04922	9.16076	10.1124	7.61092	7.35421	10.4452	5.71648	6.30843	9.68272	8.29081
SOD1	10.1577	10.6925	10.6318	10.7014	10.4186	10.5529	10.683	10.3734	10.2862	10.4862	10.3015	10.2158	10.2721	10.6985	10.281	10.3694
SOD2	10.7994	11.6899	11.4767	12.6625	11.4535	11.4564	11.6949	11.6551	10.7652	11.2811	11.4732	12.6089	10.9415	11.797	11.0971	11.5937
SOD3	4.19354	4.19354	4.19354	4.19354	4.19354	4.19354	4.19354	4.19354	4.19354	4.19354	4.19354	4.19354	4.19354	4.19354	4.19354	4.19354
SPHK1	8.262	7.5958	7.06248	8.88457	8.37108	8.02134	8.24974	8.11624	8.15254	7.3139	7.09635	8.58684	8.58794	8.43399	7.91167	7.72884
SRC	7.37146	7.77822	7.81052	8.47731	8.16681	7.20131	8.15671	8.17661	7.25994	7.9313	7.76077	8.54323	8.14919	7.82877	8.33054	8.2685
STAT6	12.6999	12.4006	12.644	12.7591	12.3348	12.3672	12.8138	12.48	12.482	12.648	12.7758	12.8294	12.5824	12.5661	12.8528	12.6405
STAU1	9.6286	9.5449	9.81251	9.85076	9.77298	9.73517	9.75755	9.61307	9.6451	9.80215	9.63749	10.0191	9.71587	9.69443	9.65341	9.62374
STK24	12.078	12.1803	11.7423	12.6073	11.9179	11.9914	12.4073	12.0024	11.9271	12.0088	11.8623	12.2877	11.7762	11.9141	12.0433	11.9868
STK25	10.3184	10.2034	10.217	10.0728	10.1016	10.4266	10.4223	10.1764	10.3199	10.2204	10.4184	10.2835	10.2731	10.4169	10.4353	10.394
TMEM161A	8.3326	8.34759	8.67833	8.3868	8.7322	8.64971	8.43535	8.54399	8.39674	8.48633	8.58614	8.40708	8.69079	8.68798	8.61079	8.59386
TNFAIP3	13.2066	13.7986	12.6608	13.1432	13.812	13.2213	13.0878	12.4907	11.1624	10.7993	9.88334	10.8435	11.3014	11.7245	11.8217	11.0628
TP53	9.25192	8.87658	9.22953	9.2127	9.01819	8.87118	9.0217	9.10506	9.24001	9.37605	9.73964	9.87443	9.52356	9.37919	9.48983	9.32289
TP53INP1	10.7198	10.432	10.6806	10.5222	10.6309	10.6187	10.8328	10.8208	10.6825	10.2183	10.4391	10.2478	10.8389	10.3869	10.3777	10.0973
TPM1	7.91748	7.52642	7.52465	7.30791	7.71482	7.72798	7.57066	8.22028	8.17178	8.32938	7.94412	8.00072	7.91621	8.05448	8.65425	8.08278
TPO	4.19354	4.19354	4.19354	4.19354	4.19354	4.19354	4.19354	4.19354	4.19354	4.19354	4.19354	4.19354	4.19354	4.19354	4.19354	4.19354
TRAF2	8.64132	8.23321	8.31139	8.10518	7.98332	8.42823	8.17105	8.24867	8.69764	8.2771	8.57546	8.16354	8.47016	8.60917	8.40296	8.51563
TRPC6	4.91873	4.98345	4.93065	4.98777	5.00737	4.921	4.52102	5.00247	5.2599	5.48999	5.46179	5.5813	4.88617	5.02525	5.32903	5.15201
TXN2	9.4933	9.62316	9.49864	9.60521	9.84041	9.61787	9.94666	9.52518	9.43509	9.4932	9.57645	9.43417	9.6648	9.74919	9.60829	9.59276
TXNDC8	4.19354	4.19354	4.19354	4.55231	4.50463	4.19354	4.52102	4.19354	4.19354	4.19354	4.19354	4.19354	4.19354	4.19354	4.19354	4.19354
TXNL1	9.31482	9.31439	9.27347	9.61362	9.47856	9.22948	9.45668	9.32707	9.14376	9.13137	9.11417	9.38733	9.29169	9.23122	8.97471	9.24244
VKORC1L1	6.71999	7.09266	6.9852	7.34928	7.03793	7.07773	7.03967	6.97095	6.88747	7.17854	7.23121	7.26659	7.14673	7.11783	6.90787	7.20968
VRK2	7.85965	8.2547	8.12139	8.34185	8.21756	7.91827	8.07257	8.38274	7.91618	7.98756	7.99856	8.17504	7.76372	7.8584	7.82031	7.80078
WNT16	5.14564	4.69683	4.76695	4.19354	4.19354	4.71063	5.30286	4.66462	4.65667	4.73758	4.65455	4.70071	4.50567	4.70722	5.28653	4.71253
XBP1	10.174	10.545	10.087	10.5399	10.577	10.115	10.2547	10.3862	10.1612	10.2236	9.97671	10.3278	10.5085	10.1809	10.1308	10.2211
ZC3H12A	9.84225	9.91646	9.37462	9.72062	10.4681	9.73718	9.31578	9.87447	9.42115	8.69362	8.8626	8.51941	9.26772	9.15012	9.39854	9.30388
ZNF277	8.59794	8.82376	9.07865	9.35993	8.87574	8.80365	8.88373	8.73307	8.70424	8.77115	8.71489	8.99323	8.67263	8.80875	8.71866	8.84772
ZNF580	7.99335	7.76326	7.3259	7.57483	7.47734	8.01469	7.75409	7.72899	7.98313	7.82296	7.85834	7.51171	7.52653	7.89222	7.93906	7.81629
ZNF622	9.33079	9.0764	9.08385	9.29082	9.30229	9.62657	9.33072	9.01452	8.89528	8.54867	8.75011	8.42962	8.75835	8.83619	8.67712	8.77852
