# Supplementary material for: Alterations of redox and iron metabolism accompany the development of HIV latency
Source: EMBO J. 2020 Mar 11;39(9):e102209. doi: 10.15252/embj.2019102209 (PMC7196916; doi:10.15252/embj.2019102209)
Supplement: Supplementary file 4 — Table EV2 [file EMBJ-39-e102209-s004.xlsx]

## Sheet: Sheet1
				Table EV2: Normalized gene expression values of pathway: GO Cellular Iron Ion Homeostasis (GO:0006879)
				Raw data were normalized and Log2 transformed using DESeq2 (Love et al, 2014).
						In-vitro RNA-Seq (human CD4+ T-cells)
Gene	donorA Infected_day3	donorA Infected_day7	donorA Infected_day9	donorA Infected_day14	donorA mock_day3	donorA mock_day7	donorA mock_day9	donorA mock_day14	donorB Infected_day3	donorB Infected_day7	donorB Infected_day9	donorB Infected_day14	donorB mock_day3	donorB mock_day7	donorB mock_day9	donorB mock_day14	donorC Infected_day3	donorC Infected_day7	donorC Infected_day9	donorC Infected_day14	donorC mock_day3	donorC mock_day7	donorC mock_day9	donorC mock_day14
ABCB6	9.614	9.77186	9.5897	9.48721	9.43732	10.2621	10.2967	10.1905	9.43814	9.7489	9.18082	9.39672	9.49863	9.8478	9.12872	9.66113	9.49288	9.31541	9.02339	9.0062	9.56926	10.0001	9.21937	9.7519
ABCB7	9.87335	9.80677	9.91244	9.80196	10.3572	10.5309	10.569	10.2341	10.1061	10.1113	9.9355	10.0962	10.7339	10.6215	10.5655	10.0029	10.3809	10.0262	10.0868	9.86052	10.6321	10.4906	10.2188	9.96426
ABCG2	8.8032	7.22924	6.84172	6.24007	7.50214	5.62163	5.08991	5.30392	7.78747	7.47362	7.28855	7.68234	7.66819	6.88041	6.75074	6.79617	6.7815	7.12036	7.05645	7.22925	6.2977	5.85857	5.43844	6.52572
ACO1	8.65222	8.4659	8.47117	8.34584	9.35993	8.96192	9.02076	8.73901	8.99022	8.65219	8.26079	8.52509	9.03819	8.75002	8.93637	8.73067	9.14007	8.76093	8.42883	8.6073	9.10821	8.93375	8.88128	8.95036
ALAS2	3.0795	3.83541	2.46814	2.46814	2.98219	2.46814	2.46814	2.46814	2.46814	2.46814	2.46814	2.46814	2.46814	2.46814	2.46814	2.46814	2.46814	2.46814	2.94669	3.09773	3.00116	2.46814	2.46814	2.46814
BMP6	3.3265	3.83541	2.46814	2.97259	2.46814	3.10854	2.99513	2.98942	3.26592	3.51334	3.06583	3.42522	2.46814	2.46814	3.37391	2.46814	2.46814	2.46814	2.46814	2.46814	3.21778	2.46814	2.46814	2.46814
CP	2.46814	2.46814	3.20213	2.97259	2.46814	3.10854	2.46814	3.20145	2.46814	2.46814	3.06583	3.15099	2.46814	3.25758	2.46814	2.46814	2.46814	3.0472	2.46814	3.09773	2.46814	3.09326	3.50784	3.01018
CYBRD1	5.41357	4.84485	5.06905	5.54324	4.93813	5.06286	5.05704	4.93129	4.97729	5.23086	5.39682	6.68597	5.42655	5.67906	5.79673	5.2334	5.96307	6.34268	6.45154	6.50823	6.24025	6.72447	6.11125	6.12728
FLVCR1	9.56104	9.44341	9.64876	9.40087	9.86944	8.91299	8.93533	8.84134	9.09009	9.44419	9.17603	9.52097	9.01441	8.94662	9.21058	9.02978	9.04493	9.31336	9.20108	9.35654	9.09416	9.00363	9.10217	8.95497
FTH1	13.0922	12.9058	13.1708	12.9189	12.8512	12.9444	12.9692	13.06	13.2976	12.9227	12.8983	12.5501	13.4463	12.8516	12.9112	13.3587	12.9324	12.8435	12.7823	12.9446	13.3343	12.9121	12.9832	12.903
FTL	14.6062	14.7178	15.0775	14.8278	14.87	15.3649	15.4742	15.4491	14.5129	14.5095	14.394	14.5864	14.9567	14.676	14.5026	14.7834	14.8712	14.6199	14.5863	14.6917	14.9403	15.1991	14.934	15.1724
FXN	9.10225	8.90106	9.06707	8.91049	9.44763	8.34754	8.38474	8.67856	8.77272	9.1907	8.96971	8.51516	8.57497	8.23564	8.55921	8.56362	8.6813	9.48507	9.30144	9.0418	8.06413	8.0853	8.37509	8.82018
GDF2	2.46814	2.46814	2.46814	2.97259	2.46814	2.46814	2.46814	2.46814	2.46814	2.46814	2.46814	2.46814	2.46814	2.46814	2.46814	2.46814	2.46814	2.46814	2.46814	2.46814	2.46814	2.46814	2.46814	2.46814
HAMP	2.46814	3.17068	2.46814	3.33331	2.98219	3.56022	3.20939	3.713	2.93262	2.46814	3.88504	3.15099	3.43469	2.46814	3.11378	3.41825	3.03912	3.73097	3.14188	3.83541	3.00116	3.09326	3.2111	3.39642
HEPH	3.3265	3.45234	2.46814	3.67462	2.46814	3.10854	2.99513	2.98942	3.12224	2.46814	3.88504	3.63026	2.46814	3.25758	2.46814	3.68099	2.46814	3.4583	3.28967	3.54232	2.46814	2.46814	2.46814	3.8565
HFE	7.67644	7.70726	7.64162	7.67473	7.06243	6.60288	6.1821	6.04673	6.19237	6.53359	6.28745	6.32454	6.41732	5.86047	5.53811	5.81075	6.15429	7.03334	6.967	6.57479	5.93037	5.96071	5.87158	5.79608
HFE2	3.0795	2.46814	2.46814	3.178	2.46814	2.46814	2.46814	2.46814	2.46814	2.46814	2.46814	2.46814	2.46814	2.46814	2.46814	3.02322	2.46814	2.46814	2.46814	2.46814	2.46814	2.46814	2.46814	2.46814
HIF1A	13.083	12.748	12.7608	12.7956	12.8246	12.1794	12.1014	12.3241	12.9465	12.6008	12.566	12.5601	12.9552	12.6609	12.7945	12.7087	12.703	12.8237	12.5444	12.6246	12.886	12.4772	12.6657	12.5699
HMOX1	8.01716	7.72564	7.88447	7.856	7.32163	6.46437	6.60517	6.86665	8.13509	8.39045	8.67208	8.52013	7.27028	6.05876	6.06503	7.80772	7.64169	7.43889	8.37643	8.47461	6.40612	5.69006	6.44666	7.76289
HMOX2	11.4254	11.4036	11.4671	11.4051	11.7876	11.1526	11.174	11.266	11.1738	11.2904	11.3753	11.4007	11.3515	11.1334	11.0433	11.2493	11.4869	11.2762	11.3738	11.3973	10.9627	11.303	11.2329	11.5033
HPX	2.46814	2.46814	2.46814	2.97259	2.46814	3.10854	2.99513	3.61008	3.48977	2.46814	3.30757	2.46814	3.03306	2.46814	2.46814	3.41825	3.03912	3.28174	3.85622	3.09773	3.63476	2.46814	2.46814	3.8565
IREB2	11.4025	11.6785	11.8989	12.2012	11.4722	11.5037	11.7299	11.6201	11.6472	11.9078	11.9711	12.315	11.709	11.9759	12.0621	11.9211	11.3426	11.8994	12.0327	12.2375	11.8599	11.3753	11.6841	11.6234
ISCU	11.1084	11.1314	11.0124	10.5764	11.1562	10.5892	10.6503	10.6565	10.3013	10.3845	10.7197	10.8853	10.5909	10.4674	10.3256	10.4228	10.6685	10.6318	10.773	10.6781	10.3347	10.2342	10.3017	10.5393
LTF	3.0795	2.46814	3.20213	3.33331	2.46814	2.46814	2.99513	2.98942	3.12224	2.46814	3.48934	3.63026	3.70152	3.25758	3.11378	3.02322	3.44481	2.46814	3.14188	3.09773	3.83475	3.34554	2.46814	3.01018
MYC	11.7369	11.5498	11.2187	10.6469	11.7109	11.2943	11.1777	11.4042	11.5254	10.9947	10.2787	8.86311	11.2544	11.1356	10.9939	11.1553	11.6288	11.2778	10.7183	9.8269	11.274	11.8057	11.6243	11.5842
NDFIP1	11.3572	11.1612	10.8617	11.0007	11.4118	11.2272	11.0989	11.3119	11.236	11.3232	11.0615	10.8776	11.4255	11.1869	11.3452	11.4862	11.2727	11.5674	11.3103	11.2996	11.505	11.2621	11.3193	11.3808
NUBP1	9.65248	9.55028	9.63554	9.2776	10.1438	9.54271	9.44062	9.42323	9.35645	8.95528	8.98076	9.01171	9.6343	9.1458	8.78978	8.98798	9.69592	9.26756	9.19656	9.12716	9.41312	9.47724	9.0903	9.20149
SCARA5	2.46814	2.46814	2.46814	2.97259	2.46814	3.10854	2.46814	2.98942	2.93262	2.46814	2.46814	3.42522	2.46814	2.46814	2.46814	2.46814	3.03912	3.28174	2.94669	2.46814	2.46814	2.46814	2.46814	3.01018
SLC11A1	4.11878	4.91287	4.51728	4.75591	4.62866	5.717	5.45831	5.4337	4.6716	5.23086	5.21795	4.64367	5.02084	5.47079	4.54059	5.26553	5.50833	4.94737	4.58004	4.87247	5.1777	5.49862	4.53924	5.1162
SLC11A2	10.1169	9.96776	10.0362	10.0397	10.1311	9.68159	9.71633	9.89874	10.077	9.98746	10.1695	10.4146	10.0814	9.92797	10.3141	10.2848	10.3287	10.3456	10.2703	10.3808	10.1761	9.97759	10.182	10.3169
SLC22A17	4.9177	4.23317	3.20213	3.33331	3.59483	4.28309	4.1983	3.97156	3.66752	3.51334	3.06583	3.15099	4.0874	2.46814	3.56889	3.559	4.10333	3.60445	2.94669	2.46814	3.63476	4.24395	4.20195	3.94497
SLC40A1	7.8122	7.10833	6.36459	5.47738	8.21469	7.91569	8.24967	8.65261	8.8048	8.8068	8.61649	8.61149	9.0639	9.04733	9.13162	9.19609	8.97616	9.47228	9.32098	9.01518	8.78244	9.1846	9.35446	9.70622
SLC46A1	6.398	6.57071	7.17015	6.56689	6.94241	6.13916	6.47756	5.98103	6.29211	5.72678	5.75087	5.77371	6.24738	5.52583	5.82596	5.91448	6.71051	6.27663	6.59649	6.55844	6.63482	6.36545	6.89265	6.78621
SMAD4	10.8656	11.0224	10.9656	11.3529	10.9778	11.2917	11.5057	11.3953	10.8825	11.0699	11.2857	11.4167	11.1277	11.5793	11.7244	11.4808	10.7001	11.2303	11.4101	11.6074	11.3039	11.4126	11.5783	11.3343
SOD1	12.1025	11.977	12.0504	11.7326	12.6426	11.9505	11.862	11.9416	12.169	11.6973	11.5726	11.5424	12.3494	11.7801	11.6997	11.6656	12.6104	11.9358	11.6875	11.4217	12.2818	12.0917	12.0069	12.0523
SRI	11.5226	11.202	11.3667	11.2228	12.1401	11.3195	11.2656	11.1801	11.3281	10.9839	10.8713	10.8786	11.7339	11.3413	11.1458	10.8549	11.6915	11.0819	11.1665	11.063	11.4426	11.3475	11.161	11.1826
TF	3.3265	3.98395	3.49554	3.46239	3.19137	4.96076	4.48484	3.80635	3.38559	2.46814	3.06583	3.42522	3.03306	3.99459	3.99116	3.24845	3.82529	3.73097	4.05265	3.54232	4.55554	4.15275	4.06508	3.65369
TFR2	7.43691	7.45534	7.07925	6.70602	7.47358	6.50027	6.47756	6.58788	7.41903	7.54572	6.74306	6.53646	6.93696	6.67936	6.22665	6.20314	6.61003	6.84168	6.53067	6.07372	6.26926	6.63513	6.20278	6.4492
TFRC	14.9182	14.7942	15.0874	14.2966	15.6978	13.7619	13.4869	13.9788	13.9397	14.0111	13.7623	13.7357	13.9758	13.508	13.1405	13.2009	14.0359	14.0494	13.9669	13.5794	13.6898	13.3803	12.7344	13.1413
TMPRSS6	7.95985	7.64105	5.50828	5.40826	9.42992	11.5715	11.3151	9.8482	8.05259	6.79308	4.6002	4.29341	8.71138	8.96635	7.45459	7.51224	7.39284	4.54255	3.70212	3.69962	7.93941	8.59487	7.32996	5.87665
TTC7A	11.8051	11.5697	11.7007	11.317	11.5555	11.0582	11.088	11.0559	11.4667	11.5648	11.7693	11.3769	11.1037	11.0364	10.9843	11.2765	11.2184	11.1158	11.2645	11.2427	11.1759	11.4076	11.2859	11.1762
						ex-vivo RNA-Seq (macaque PBMCs)
Gene	Macaque 1 ART naïve	Macaque 2 ART naïve	Macaque 3 ART naïve	Macaque 4 ART naïve	Macaque 5 ART naïve	Macaque 6 ART naïve	Macaque 7 ART naïve	Macaque 8 ART naïve	Macaque 1 during ART	Macaque 2 during ART	Macaque 3 during ART	Macaque 4 during ART	Macaque 5 during ART	Macaque 6 during ART	Macaque 7 during ART	Macaque 8 during ART
ABCB6	6.26875	6.79686	7.09432	6.92378	6.66711	6.69268	6.59338	6.57095	6.75025	6.79185	7.11643	7.22993	7.00636	6.9971	7.11701	6.90652
ABCB7	8.79901	9.00547	9.22718	9.67516	9.16938	9.08534	9.38079	9.19511	9.14376	9.32559	9.32825	9.60624	9.34421	9.47266	9.11042	9.37327
ABCG2	8.54408	8.88348	9.16223	8.63456	9.13688	8.86751	8.88662	8.86398	8.75284	8.96124	8.80289	8.57822	9.05076	8.89429	9.04416	8.80196
ACO1	7.91748	7.70177	8.05379	7.66729	7.68496	7.5082	7.91083	8.09031	8.16219	8.41373	8.36837	8.20151	8.263	8.07563	8.192	8.27411
ALAS2	5.75492	6.78178	7.29896	9.41629	9.18217	5.72319	5.53683	10.2851	13.0096	8.7856	9.14814	12.8883	6.14033	7.85351	12.063	9.92497
BMP6	5.26783	5.68532	5.2734	6.36779	7.40567	5.07995	5.72793	6.61668	6.26556	6.49051	5.86195	7.25204	6.4112	7.30321	6.85024	7.18579
CP	5.14564	5.18558	4.76695	5.12874	4.94839	5.07995	5.04922	4.85685	5.05102	5.01823	4.91793	5.06328	4.81421	4.85442	5.28653	5.08316
CYBRD1	10.8538	11.3447	11.2252	11.9862	11.2337	11.1277	11.4697	11.0597	11.0607	11.3414	11.3126	11.9839	11.333	11.451	11.1969	11.5085
FLVCR1	8.30045	8.07303	8.27535	8.10518	8.11865	8.38261	8.25424	8.37847	8.304	8.28526	8.3476	8.22381	8.39455	8.2419	8.47563	8.18164
FTH1	12.9579	13.5826	13.1365	13.5296	13.5255	13.0476	13.0064	12.6867	12.7668	12.9959	12.9774	13.1528	13.109	13.0259	13.1046	12.8241
FTL	13.8906	14.6302	14.7721	15.0785	14.829	14.4829	15.0505	14.4724	14.3173	14.3717	14.1752	14.6005	14.3254	14.6299	14.6815	14.6464
FXN	7.59264	7.46279	7.67129	7.15269	7.55219	7.83766	7.54135	7.26201	7.75935	7.48099	8.1016	7.47474	7.49909	7.70364	7.72268	7.45867
GDF2	4.19354	4.19354	4.19354	4.19354	4.19354	4.56015	4.19354	4.19354	4.19354	4.19354	4.19354	4.19354	4.19354	4.19354	4.19354	4.19354
HAMP	4.19354	4.19354	4.52605	4.19354	4.19354	4.19354	4.52102	4.93356	4.19354	4.50888	4.52022	4.19354	4.19354	4.19354	4.19354	4.56151
HEPH	4.55899	4.80841	4.52605	5.06146	5.00737	4.56015	4.75835	5.1237	4.52172	4.73758	4.75698	4.96309	4.6341	4.85442	4.74975	4.8275
HFE	6.46397	6.81178	6.85429	7.12904	6.64181	6.49005	6.43795	6.38839	6.65514	6.9783	6.92429	7.44955	6.93565	7.31043	6.90787	6.66549
HFE2	4.19354	4.19354	4.19354	4.69963	4.19354	4.56015	4.75835	4.66462	4.19354	4.63861	4.65455	4.48736	4.19354	4.49116	4.51599	4.19354
HIF1A	12.1461	12.0562	11.8269	12.8228	11.8273	11.486	11.8207	11.8477	11.3772	11.4234	11.0993	11.5655	11.5847	11.4534	11.7154	11.188
HMOX1	8.66253	9.44826	9.64135	10.4288	9.26469	9.26895	10.2691	9.49005	8.65052	9.08545	9.70422	9.22225	8.85811	8.86068	9.27991	10.067
HMOX2	9.83667	10.1798	10.1203	10.1856	9.91891	9.767	10.0763	9.73809	10.0697	10.1597	10.1277	10.1916	10.0974	10.1623	10.0643	10.1514
HPX	4.709	4.80841	4.85424	4.55231	4.94839	4.71063	4.65568	4.52738	4.65667	4.82052	4.19354	4.70071	4.6341	4.78566	4.51599	4.71253
IREB2	10.6569	10.3069	10.583	10.4371	10.3428	10.4875	10.6185	10.4505	10.8598	10.7523	10.7251	10.8566	10.616	10.6985	10.5988	10.5334
ISCU	10.1199	10.1066	9.76796	10.0651	10.0066	10.1755	10.0222	9.97668	9.80093	10.0963	9.89767	9.87091	9.84696	9.88301	9.9631	9.84647
LTF	5.68134	5.88366	5.62447	11.6125	8.89401	6.69268	8.08273	9.32707	8.79057	7.30581	10.4976	8.5897	7.2077	5.5133	6.57744	8.46264
MYC	9.95123	10.3733	9.75007	9.95035	10.4123	9.66931	9.89593	9.94389	9.58024	9.84134	9.66957	9.80609	9.8225	9.15607	9.55821	9.36281
NDFIP1	10.6009	10.8074	10.9255	10.9826	10.934	10.9572	10.8343	10.8694	10.9325	10.9863	10.6802	10.8795	10.8631	10.9816	10.7548	11.0604
NUBP1	7.71209	7.49041	7.31698	7.61761	7.50502	7.49866	7.52647	7.37898	7.7271	7.38466	7.65601	7.62839	7.5601	7.64807	7.64479	7.72061
SCARA5	4.19354	4.19354	4.19354	4.19354	4.88391	4.19354	4.19354	4.19354	4.19354	4.50888	4.19354	4.19354	4.19354	4.19354	4.19354	4.56151
SLC11A1	11.258	11.16	11.818	12.048	11.3148	11.0038	12.0252	11.6154	11.1784	11.6853	11.9188	12.1994	11.8409	11.4494	11.9494	11.8933
SLC11A2	8.55774	8.3625	8.05379	8.3966	7.99793	8.33016	8.51986	8.28109	8.53666	8.47923	8.20234	8.68373	8.54198	8.46951	8.8394	8.22862
SLC22A17	6.19655	6.79686	7.33477	6.34673	6.69194	8.04761	6.95228	6.91188	7.14651	7.26466	6.9357	6.91447	7.09227	8.01561	7.54816	7.51699
SLC40A1	8.43485	8.84865	8.53728	9.43301	9.50426	8.68352	8.82159	9.00625	9.57305	9.5752	9.13126	10.2844	9.31916	9.85284	10.2443	9.96699
SLC46A1	7.08358	7.40587	7.63603	8.99818	8.21756	7.29288	7.85257	7.66697	7.56122	7.78878	7.67625	9.62446	8.79797	7.81875	8.09321	8.12066
SMAD4	10.3695	10.4714	10.6832	10.471	10.3579	10.6805	10.1953	10.5372	10.5284	10.6129	10.6296	10.5969	10.4297	10.3476	10.219	10.3378
SOD1	10.1577	10.6925	10.6318	10.7014	10.4186	10.5529	10.683	10.3734	10.2862	10.4862	10.3015	10.2158	10.2721	10.6985	10.281	10.3694
SRI	10.7626	10.8651	10.2693	10.8722	10.7665	10.2771	10.6954	10.7802	10.5505	10.5142	10.2766	10.5682	10.6542	10.5064	10.6491	10.7015
TF	4.709	4.19354	4.19354	4.19354	4.50463	4.71063	4.19354	4.52738	4.52172	4.19354	4.52022	4.19354	4.95086	4.70722	4.51599	4.56151
TFR2	4.55899	4.19354	4.52605	4.98777	4.63265	4.56015	4.19354	5.17808	5.05102	4.9585	5.04718	4.84609	4.73208	4.91626	4.97542	4.19354
TFRC	10.089	10.1979	9.14987	9.99124	9.90869	9.45394	9.18566	9.78554	9.55309	9.29364	9.0463	9.29408	9.42227	9.41433	9.52981	9.36281
TMPRSS6	6.01008	5.39738	5.9652	5.24893	5.47355	5.60674	5.66784	5.7252	5.86892	5.73087	5.91273	5.55409	6.04233	5.70157	5.89268	5.65193
TTC7A	12.2795	12.1904	12.0572	12.5317	12.341	11.9642	12.5191	12.1891	11.9613	11.9777	12.3381	12.4321	12.0248	11.9182	12.3077	12.2614
