# Supplementary material for: Alterations of redox and iron metabolism accompany the development of HIV latency
Source: EMBO J. 2020 Mar 11;39(9):e102209. doi: 10.15252/embj.2019102209 (PMC7196916; doi:10.15252/embj.2019102209)
Supplement: Supplementary file 5 — Table EV3 [file EMBJ-39-e102209-s005.xlsx]

## Sheet: Sheet1
				Table EV3: Normalized gene expression values of pathway: GO Iron Ion Import (GO: 0097286)
				Raw data were normalized and Log2 transformed using DESeq2 (Love et al, 2014).
						In-vitro RNA-Seq (human CD4+ T-cells)
Gene	donorA Infected_day3	donorA Infected_day7	donorA Infected_day9	donorA Infected_day14	donorA mock_day3	donorA mock_day7	donorA mock_day9	donorA mock_day14	donorB Infected_day3	donorB Infected_day7	donorB Infected_day9	donorB Infected_day14	donorB mock_day3	donorB mock_day7	donorB mock_day9	donorB mock_day14	donorC Infected_day3	donorC Infected_day7	donorC Infected_day9	donorC Infected_day14	donorC mock_day3	donorC mock_day7	donorC mock_day9	donorC mock_day14
HFE	7.67644	7.70726	7.64162	7.67473	7.06243	6.60288	6.1821	6.04673	6.19237	6.53359	6.28745	6.32454	6.41732	5.86047	5.53811	5.81075	6.15429	7.03334	6.967	6.57479	5.93037	5.96071	5.87158	5.79608
PICALM	12.5172	12.5976	12.8406	13.3072	12.6303	12.865	12.8591	12.9523	12.8671	13.0531	13.0319	13.0999	12.8827	12.9897	13.1366	13.1311	12.5119	13.0349	12.927	13.0547	12.7602	12.6061	12.8135	12.6598
SLC11A2	10.1169	9.96776	10.0362	10.0397	10.1311	9.68159	9.71633	9.89874	10.077	9.98746	10.1695	10.4146	10.0814	9.92797	10.3141	10.2848	10.3287	10.3456	10.2703	10.3808	10.1761	9.97759	10.182	10.3169
STEAP1	3.51206	3.45234	3.49554	2.46814	2.98219	4.36935	3.62209	2.98942	3.48977	3.91714	4.17311	4.07247	4.00281	2.46814	3.11378	4.62977	3.44481	3.73097	4.45687	4.63354	3.00116	3.94591	3.50784	4.36796
STEAP1B	4.20851	4.23317	5.13221	4.30519	3.78879	4.45004	3.98683	3.89208	3.58287	4.64444	4.65929	3.94411	4.00281	2.46814	4.6808	4.21234	2.46814	4.76036	4.49926	3.69962	3.63476	3.69122	3.9098	3.76009
STEAP2	2.46814	2.46814	2.46814	2.46814	2.46814	2.46814	2.46814	2.46814	3.58287	3.51334	2.46814	3.63026	4.16627	2.46814	2.46814	2.46814	3.27052	2.46814	3.41268	3.83541	3.21778	2.46814	2.46814	2.46814
STEAP3	4.64209	4.11516	4.61165	4.55018	3.69652	2.46814	2.46814	2.98942	3.81785	4.2105	3.76962	4.48054	3.9114	2.46814	3.11378	3.02322	3.03912	3.4583	4.22037	4.16377	3.517	2.46814	2.46814	2.46814
STEAP4	2.46814	2.46814	2.46814	3.33331	2.46814	2.46814	2.46814	3.3616	2.46814	2.46814	2.46814	3.94411	2.46814	2.46814	3.11378	3.02322	3.03912	2.46814	2.46814	3.83541	2.46814	2.46814	2.46814	3.53419
TF	3.3265	3.98395	3.49554	3.46239	3.19137	4.96076	4.48484	3.80635	3.38559	2.46814	3.06583	3.42522	3.03306	3.99459	3.99116	3.24845	3.82529	3.73097	4.05265	3.54232	4.55554	4.15275	4.06508	3.65369
TFR2	7.43691	7.45534	7.07925	6.70602	7.47358	6.50027	6.47756	6.58788	7.41903	7.54572	6.74306	6.53646	6.93696	6.67936	6.22665	6.20314	6.61003	6.84168	6.53067	6.07372	6.26926	6.63513	6.20278	6.4492
TFRC	14.9182	14.7942	15.0874	14.2966	15.6978	13.7619	13.4869	13.9788	13.9397	14.0111	13.7623	13.7357	13.9758	13.508	13.1405	13.2009	14.0359	14.0494	13.9669	13.5794	13.6898	13.3803	12.7344	13.1413
						ex-vivo RNA-Seq (macaque PBMCs)
Gene	Macaque 1 ART naïve	Macaque 2 ART naïve	Macaque 3 ART naïve	Macaque 4 ART naïve	Macaque 5 ART naïve	Macaque 6 ART naïve	Macaque 7 ART naïve	Macaque 8 ART naïve	Macaque 1 during ART	Macaque 2 during ART	Macaque 3 during ART	Macaque 4 during ART	Macaque 5 during ART	Macaque 6 during ART	Macaque 7 during ART	Macaque 8 during ART
HFE	6.46397	6.81178	6.85429	7.12904	6.64181	6.49005	6.43795	6.38839	6.65514	6.9783	6.92429	7.44955	6.93565	7.31043	6.90787	6.66549
NA	NA	NA	NA	NA	NA	NA	NA	NA	NA	NA	NA	NA	NA	NA	NA	NA
PICALM	12.034	12.1924	11.7748	11.9238	11.9332	11.9189	11.8932	11.9709	11.9101	11.7591	11.775	11.8964	11.7776	11.791	11.7197	11.7381
SLC11A2	8.55774	8.3625	8.05379	8.3966	7.99793	8.33016	8.51986	8.28109	8.53666	8.47923	8.20234	8.68373	8.54198	8.46951	8.8394	8.22862
STEAP1	4.709	4.90179	4.19354	4.19354	4.19354	4.56015	4.52102	4.19354	4.52172	4.73758	4.91793	4.84609	4.19354	4.61369	4.64861	4.19354
STEAP2	4.55899	4.19354	4.19354	4.19354	4.19354	4.19354	4.52102	4.19354	4.19354	4.63861	4.19354	4.77818	4.50567	4.61369	4.19354	4.56151
STEAP3	7.09631	7.10471	6.81632	6.30355	6.66711	7.56414	6.53337	6.86274	7.24166	7.36147	7.4119	7.44318	7.36854	7.89222	6.82649	7.64438
STEAP4	7.1823	7.61263	6.32657	7.6915	7.42755	7.66979	7.71532	7.29905	8.06263	7.58454	7.49804	9.62724	7.9418	8.82378	7.87809	7.94169
TF	4.709	4.19354	4.19354	4.19354	4.50463	4.71063	4.19354	4.52738	4.52172	4.19354	4.52022	4.19354	4.95086	4.70722	4.51599	4.56151
TFR2	4.55899	4.19354	4.52605	4.98777	4.63265	4.56015	4.19354	5.17808	5.05102	4.9585	5.04718	4.84609	4.73208	4.91626	4.97542	4.19354
TFRC	10.089	10.1979	9.14987	9.99124	9.90869	9.45394	9.18566	9.78554	9.55309	9.29364	9.0463	9.29408	9.42227	9.41433	9.52981	9.36281
