# Supplementary material for: Alterations of redox and iron metabolism accompany the development of HIV latency
Source: EMBO J. 2020 Mar 11;39(9):e102209. doi: 10.15252/embj.2019102209 (PMC7196916; doi:10.15252/embj.2019102209)
Supplement: Supplementary file 6 — Table EV4 [file EMBJ-39-e102209-s006.xlsx]

## Sheet: Sheet1
		Table EV4: Relative protein expression values of pathway: GO Iron Ion Import (GO: 0097286)
	Protein expression levels are shown as Log2 fold change in HIV-1 infected vs mock infected cells for each time point considered
		day 3 post-infection			day 7 post-infection			day 14 post-infection
	Protein	Donor D	Donor E	Donor F	Donor D	Donor E	Donor F	Donor D	Donor E	Donor F
	PICALM	0.22777	-0.01091	0.01434	-0.54023	-0.29369	-0.0394701	0.0653104	0.0792204	0.11835
	TfR1	-0.0586901	0.13832	-0.08029	1.01003	1.10036	0.66247	1.1457	0.53593	0.9823
	For each time point, data indicate Log2 fold protein expression in HIV-1 infected vs mock infected CD4+ T-cells
