# Supplementary material for: Alterations of redox and iron metabolism accompany the development of HIV latency
Source: EMBO J. 2020 Mar 11;39(9):e102209. doi: 10.15252/embj.2019102209 (PMC7196916; doi:10.15252/embj.2019102209)
Supplement: Supplementary file 7 — Table EV5 [file EMBJ-39-e102209-s007.xlsx]

## Sheet: Sheet1
				Table EV5: Normalized gene expression values of pathway: Biocarta_PML_pathway (M4891)
				Raw data were normalized and Log2 transformed using DESeq2 (Love et al, 2014).
						In-vitro RNA-Seq (human CD4+ T-cells)
Gene	donorA Infected_day3	donorA Infected_day7	donorA Infected_day9	donorA Infected_day14	donorA mock_day3	donorA mock_day7	donorA mock_day9	donorA mock_day14	donorB Infected_day3	donorB Infected_day7	donorB Infected_day9	donorB Infected_day14	donorB mock_day3	donorB mock_day7	donorB mock_day9	donorB mock_day14	donorC Infected_day3	donorC Infected_day7	donorC Infected_day9	donorC Infected_day14	donorC mock_day3	donorC mock_day7	donorC mock_day9	donorC mock_day14
CREBBP	10.9018	10.9462	10.9411	11.3438	10.3743	10.275	10.6524	10.7185	11.0004	11.6612	11.7629	11.504	10.0826	10.9399	11.6021	11.8271	9.7819	11.2778	11.3761	11.6599	10.903	10.0964	10.9778	10.8064
DAXX	11.7672	11.6208	11.7993	11.7323	11.9264	11.6432	11.5867	11.5522	11.5587	11.7117	11.7985	11.6301	11.9008	11.7058	11.5081	11.6298	11.7048	11.7758	11.8928	11.9366	11.7582	11.8146	11.5264	11.7752
FAS	12.4079	12.1274	11.8141	12.0041	12.2741	12.4066	12.2938	12.279	11.7336	11.8592	11.9053	11.9324	11.9561	12.1282	11.9321	11.6781	11.7203	11.9963	11.8684	11.9503	11.7435	11.9264	11.5762	11.4566
FASLG	7.67644	9.3926	10.6998	11.3066	6.83861	7.57328	7.73636	8.76346	6.2264	7.96921	9.9241	10.6763	6.26369	6.92151	6.98742	8.2854	6.06189	8.07329	10.3162	11.2452	5.55721	6.63513	6.91079	8.20305
HRAS	9.89031	9.5631	9.65401	8.89193	9.9952	8.49225	8.49336	8.86187	9.52227	9.57619	9.11717	8.66185	8.93558	8.26781	7.83549	8.80211	9.56155	8.9494	8.79696	8.5047	8.4297	8.78636	8.77164	9.10125
PAX3	2.46814	2.46814	2.46814	2.46814	2.46814	2.46814	2.46814	2.98942	2.46814	2.46814	2.46814	2.46814	2.46814	2.46814	2.46814	2.46814	2.46814	3.0472	2.94669	3.09773	2.46814	2.46814	2.46814	2.46814
PML	11.7292	11.0975	10.9783	10.7271	10.0705	9.61586	9.7392	9.71663	10.1084	10.1884	10.0263	9.35837	9.15154	9.12401	9.30099	9.81914	9.93986	10.0958	9.93933	9.90631	10.2799	9.89206	10.0956	9.9214
PRAM1	4.02163	3.98395	4.30458	3.76545	3.19137	3.36667	2.46814	3.80635	3.58287	2.46814	3.76962	3.63026	3.26211	2.46814	3.56889	3.559	3.92587	3.4583	3.92562	3.83541	3.63476	3.5349	2.46814	3.53419
RARA	10.4635	10.1247	9.72058	9.37289	9.67264	9.38424	9.52638	9.48923	9.73212	10.229	9.84772	8.79089	8.8251	9.00025	9.03575	9.91024	9.29734	9.80948	9.51762	9.08226	9.19728	9.55013	9.47189	9.854
RB1	11.7697	11.8026	12.3247	13.0901	11.8486	11.3862	11.2311	11.7545	11.6829	11.9735	12.1346	12.4947	11.7473	11.5777	11.658	11.6135	11.448	11.9644	12.1725	12.4525	11.7674	11.1772	11.1983	11.2935
SIRT1	10.1351	10.1923	10.0779	10.2632	10.4913	10.4395	10.5097	10.2754	10.6157	10.3713	10.4112	10.5665	10.784	10.6339	10.7664	10.6029	10.356	10.3958	10.4489	10.6125	10.5913	10.2924	10.5997	10.4378
SP100	13.288	13.0913	12.945	13.0057	12.5802	12.2943	12.2876	12.254	12.1458	12.3664	12.6974	12.5088	12.2534	12.1655	12.3651	12.1861	12.2858	12.9575	12.9313	12.805	12.5521	12.1252	12.2337	12.2718
SUMO1	11.6057	11.656	11.5975	11.594	12.1554	11.5767	11.4548	11.5599	11.7545	11.5415	11.4807	11.5357	12.1177	11.5721	11.4436	11.3397	11.927	11.7128	11.5839	11.4296	11.7605	11.4685	11.3635	11.5162
TNF	11.4713	11.9084	11.9446	12.5827	11.0626	12.6241	12.8185	12.6647	11.2631	11.6131	11.7609	11.2681	11.2825	11.724	11.5203	11.702	10.9689	11.424	11.3999	11.3093	10.7469	11.804	11.3486	11.4859
TNFRSF1A	9.56873	10.0665	10.3831	10.5371	9.42694	9.88299	9.95857	9.99893	9.61034	10.1113	10.525	10.4657	9.71027	9.79636	9.78291	10.2291	9.46984	9.6899	10.276	10.6321	9.44826	9.89206	9.94347	10.0972
TNFRSF1B	14.0233	14.1366	14.1831	13.8853	14.2459	14.7084	14.6091	14.2231	13.8692	14.3031	13.662	13.046	13.8481	13.9581	13.3625	13.8477	13.7101	13.663	13.3983	13.032	13.5864	14.1135	13.4534	13.5463
TP53	11.4956	11.335	11.6009	11.516	11.6884	11.1228	10.9961	11.0544	11.5918	11.39	11.3344	11.0602	11.5452	11.1732	11.0494	11.2028	11.3639	11.3202	11.394	11.4567	11.6938	11.3487	11.2039	11.2417
						ex-vivo RNA-Seq (macaque PBMCs)
Gene	Macaque 1 ART naïve	Macaque 2 ART naïve	Macaque 3 ART naïve	Macaque 4 ART naïve	Macaque 5 ART naïve	Macaque 6 ART naïve	Macaque 7 ART naïve	Macaque 8 ART naïve	Macaque 1 during ART	Macaque 2 during ART	Macaque 3 during ART	Macaque 4 during ART	Macaque 5 during ART	Macaque 6 during ART	Macaque 7 during ART	Macaque 8 during ART
CREBBP	12.5673	12.5493	12.46	12.5225	12.492	12.7846	12.4949	12.4266	12.3527	12.1385	12.2654	12.1281	12.1572	12.4513	12.3408	12.1797
DAXX	9.88251	9.66975	9.76472	9.66912	9.86706	9.61568	9.84186	10.1379	10.213	10.1608	10.3346	10.2469	10.1464	10.0792	10.0178	10.3081
FAS	10.3669	9.94802	9.82499	10.0939	10.5411	10.0323	10.6001	10.4637	10.2279	10.0624	10.1966	10.1144	10.2651	10.0369	10.2574	10.1082
FASLG	6.5231	7.66195	7.34358	6.88166	7.33016	6.36498	6.20381	6.60161	6.1259	5.5867	6.15947	5.73172	6.4112	6.42341	6.66114	5.992
HRAS	8.15812	7.58732	7.83556	7.40913	7.9735	7.94649	8.09282	7.95885	7.87563	7.63039	8.1016	7.4622	8.00627	7.60199	8.0587	7.94169
PAX3	4.19354	4.19354	4.19354	4.19354	4.19354	4.19354	4.19354	4.19354	4.19354	4.19354	4.19354	4.19354	4.19354	4.19354	4.19354	4.19354
PML	9.64571	9.23037	10.9022	10.5277	10.1696	9.3605	10.3993	10.0655	9.31737	9.25476	9.44993	9.38404	9.34421	9.17181	9.35266	9.13588
PRAM1	8.98552	8.82017	9.58742	9.41869	9.09914	9.06626	9.37668	9.29802	9.18445	9.50021	9.46733	9.91142	9.82524	9.80573	9.4487	9.76147
RARA	10.6086	10.9097	11.2468	11.4809	10.9302	10.6722	10.9264	11.0158	10.8102	11.0024	11.1036	11.623	10.7914	10.7602	11.0372	11.3154
RB1	10.9378	11.1741	11.0727	11.2011	11.029	10.7949	10.903	10.7875	11.0741	11.1913	11.2267	11.1644	11.0578	11.0228	10.8119	10.8594
SIRT1	9.40053	9.34218	9.28256	9.14468	9.11258	9.42679	9.07592	9.0973	9.684	9.91009	9.48831	9.85438	9.60868	9.78415	9.52442	9.64115
SP100	12.3073	12.2938	12.9997	13.0628	12.8089	12.1709	12.7122	12.807	12.2335	12.2428	12.2231	12.2358	12.0865	12.1259	11.9743	12.1774
SUMO1	8.67511	9.09435	8.77491	9.28556	9.09012	8.70425	8.90386	8.90312	8.77183	8.72093	8.40905	8.67298	8.60081	8.63782	8.34695	8.66804
TNF	7.47191	7.86485	7.66431	8.29545	8.48926	8.25335	8.05204	8.46563	7.70739	7.35365	7.8465	7.6887	7.81454	7.20586	7.38959	7.66167
TNFRSF1A	9.28508	10.4391	9.95417	10.6441	10.1184	9.73718	10.0077	9.77098	9.37434	9.53649	9.83801	10.4902	9.70996	9.57972	9.70987	9.75148
TNFRSF1B	12.4635	13.1138	13.3378	13.3843	13.3333	13.1013	13.1184	12.9161	12.6942	12.8298	13.1393	13.275	13.0648	12.9295	12.9957	13.5333
TP53	9.25192	8.87658	9.22953	9.2127	9.01819	8.87118	9.0217	9.10506	9.24001	9.37605	9.73964	9.87443	9.52356	9.37919	9.48983	9.32289
