# Supplementary material for: Alterations of redox and iron metabolism accompany the development of HIV latency
Source: EMBO J. 2020 Mar 11;39(9):e102209. doi: 10.15252/embj.2019102209 (PMC7196916; doi:10.15252/embj.2019102209)
Supplement: Supplementary file 10 — Source Data for Figure 2 [file EMBJ-39-e102209-s008.zip]

Archive with 4 entries (3 files):
- Fig_2E,_H.pdf
- Fig_2H.zip
- __MACOSX/
- __MACOSX/._Fig_2E,_H.pdf
