# Supplementary material for: Alterations of redox and iron metabolism accompany the development of HIV latency
Source: EMBO J. 2020 Mar 11;39(9):e102209. doi: 10.15252/embj.2019102209 (PMC7196916; doi:10.15252/embj.2019102209)
Supplement: Supplementary file 11 — Source Data for Figure 3 [file EMBJ-39-e102209-s009.zip]

Archive with 5 entries (4 files):
- Fig_3.pdf
- Fig_3E.pdf
- __MACOSX/
- __MACOSX/._Fig_3.pdf
- __MACOSX/._Fig_3E.pdf
